# Supplementary material for: Extensible membrane nanotubules mediate attachment of Trypanosoma cruzi epimastigotes under flow
Source: PLoS One. 2023 Mar 22;18(3):e0283182. doi: 10.1371/journal.pone.0283182 (PMC10032539; doi:10.1371/journal.pone.0283182)
Supplement: S1 Table — (XLSX) [file pone.0283182.s005.xlsx]

## Sheet: Sheet1
PBS flow (mL/min)	Shear stress (dyn/cm²)	Shear stress (pN/µm²)
0,5	3,10	0,31
1	6,20	0,62
1,5	9,30	0,93
2	12,40	1,24
2,5	15,50	1,55
3	18,60	1,86
