# Supplementary material for: Extensible membrane nanotubules mediate attachment of Trypanosoma cruzi epimastigotes under flow
Source: PLoS One. 2023 Mar 22;18(3):e0283182. doi: 10.1371/journal.pone.0283182 (PMC10032539; doi:10.1371/journal.pone.0283182)
Supplement: S1 Dataset — https://doi.org/10.6084/m9.figshare.22178789.v1. (XLSX) [file pone.0283182.s006.xlsx]

## Sheet: Sheet1
Time (s)	Shear stress (pN/µm²)	Distance from anchoring point (µm)												Average (µm)								Shear stress (pN/µm²)	Maximum distance reached during the rapid elongation regimen 2 - 4 s (µm)												Average (µm)	Standard deviation	Confidence interval
		Epimastigote ID																					Epimastigote ID
		1	2	3	4	5	6	7	8	9	10	11	12										1	2	3	4	5	6	7	8	9	10	11	12
0	0	0	0	0	0	0	0	0	0	0	0	0	0	0									0.643968	1.97291	1.92393	0.584207	1.33479	1.88062	3.19188	0.97277	0.689417	1.98187	1.95335	0.898386	1.50234
0.1	0	0.491935	0.22	1.18474	0	0.311127	1.32	2.81952	0	1.32774	0.700928	1.07517	0.760263	0								0.31	0.474715	2.00956	1.55562	0.993575	1.96146	2.07819	2.73635	1.29569	0.999224	3.06736	4.57934	3.33969	2.0909	1.17056	0.662293
0.2	0	0.491935	0.907083	0.793221	0.22	0.311127	1.32	2.81952	0	1.32774	0.380132	1.07517	0.760263	0.850952									0.257784	2.8076	3.2876	1.2698	2.0137	1.84462	2.96461	3.05301	2.71417	2.12966	3.94008	2.50222	2.39874
0.3	0	0.695701	1.54	0.66	0.22	0.311127	1.32	1.18983	0.612944	1.80712	0.380132	1.07517	0.760263	0.867183								0.62	0.698531	9.36483	3.77448	2.72701	1.43015	2.0433	3.03228	7.09651	3.78036	9.56871	7.45689	10.1983	5.09761	3.42823	1.93967
0.4	0	0.491935	1.54	0.695701	0.22	0.311127	1.32	1.18983	0.612944	1.32774	0.700928	1.07517	0.760263	0.881025									1.13302	4.10137	3.97087	2.81651	1.68607	1.16163	4.02595	1.76745	2.04015	3.20919	3.82639	3.5255	2.77201
0.5	0	0.622254	2.0871	0.793221	0.22	0.88	1.32	1.18983	0.17	1.32774	0.700928	1.98252	0.760263	0.853804								0.93	1.15238	13.8798	11.5009	4.12167	7.53611	11.9281	5.32251	10.6042	20.3453	16.8322	13.1966	12.4664	10.7405	5.44058	3.07824
0.6	0	0.622254	1.32	0.793221	0.22	0.88	1.32	1.18983	0.17	0.760263	1.03407	1.98252	0.760263	1.00449									2.2547	6.26595	5.17239	3.76451	2.21658	5.38674	6.09733	1.12063	3.81974	3.62901	3.27982	3.66542	3.8894
0.7	0	0.622254	0.66	0.793221	0.22	0	1.32	1.18983	0.17	0.760263	1.03407	1.73367	0.760263	0.921036								1.24	13.0086	27.1631	3.72768	2.75659	9.14774	31.0418	8.31497	15.9507	30.5736	19.8711	16.4981	13.7233	15.9814	9.65136	5.46067
0.8	0	0.491935	0.907083	0.491935	0.22	0	1.32	1.18983	0.17	0.760263	1.14039	1.40186	0.760263	0.771964
0.9	0	0.491935	1.81417	0.491935	0.22	0.44	1.32	1.32	0.17	0.760263	1.14039	1.98252	0.760263	0.737797
1	0	0.491935	1.81417	0.491935	0.22	0	1.32	1.32	0.17	0.760263	1.14039	1.98252	0.760263	0.90929
1.1	0	0.491935	1.81417	0.66	0.22	1.18474	1.32	1.32	0.17	0.760263	1.14039	1.98252	0.760263	0.872623								Shear stress (pN/µm²)	Velocity of elongation considering Xend = Xt=20 and Xstart = Xt=4 (µm/s)												Average (µm/s)	Standard deviation	Confidence interval	Force on the epimastigote (pN) F = 1.7 * 6 pi tau r2
1.2	0	0.491935	1.81417	1.7737	0.22	1.18474	1.32	1.32	0.17	0.760263	1.9383	1.98252	0.760263	0.985357									Epimastigote ID
1.3	0	0.491935	1.81417	2.42998	0.22	1.12178	1.32	1.32	0.17	0.760263	1.9383	1.98252	0.760263	1.14466									1	2	3	4	5	6	7	8	9	10	11	12
1.4	0	0.695701	1.81417	1.32	0.22	0.491935	1.32	1.32	0.17	0.760263	1.9383	1.98252	0.760263	1.1941								0.31	0.0419471	0.404266	0.163867	-0.00332465	-0.00142354	0.0325239	0.0316985	-0.0451778	0.0487497	0.00612851	-0.00315792	0.0514907	0.0606322	0.119514	0.0676201	9.93372
1.5	0	0.907083	1.81417	1.54	0.22	0.22	1.32	1.32	0.17	0.760263	2.36172	1.98252	0.760263	1.0661								0.62	0.183266	0.642113	0.628559	0.338541	0.0930243	0.455051	-0.0493356	-0.0386391	0.576531	-0.0216947	0.182073	0.010042	0.249961	0.268258	0.151779	19.8674
1.6	0	0.907083	2.86845	1.54	0.491935	0.22	1.32	1.32	0.17	0.760263	2.36172	1.98252	0.760263	1.11467								0.93	0.852627	1.85921	0.378566	1.17715	0.342693	1.38659	0.593565	0.12438	0.0980516	-0.00233677	-0.0189737	0.0605273	0.571005	0.619501	0.350509	29.8011
1.7	0	0.907083	2.86845	1.54	0.491935	0.22	1.32	1.32	0.17	0.760263	2.814	1.98252	0.760263	1.22519								1.24	1.02708	2.40899	0.335894	2.16299	0.619986	0.27095	1.80127	-0.357541	0.0374821	-0.16246	0.101176	0.224854	0.705889	0.933659	0.528258	39.7349
1.8	0	0.907083	2.86845	1.54	0.22	0.22	1.32	1.65	0.17	0.760263	2.814	1.98252	0.760263	1.26288
1.9	0	0.695701	2.86845	1.54	0.22	0.793221	1.32	1.65	0.17	0.760263	2.814	1.98252	0.760263	1.26772																		Intercept extension vs force	Shear force at extension = 0 (F0)
2	0	0.22	2.86845	1.54	0.22	0.793221	1.98	1.65	1.37058	0.760263	2.814	1.98252	0.760263	1.29787																		0.220469	7.06477
2.1	0	0.22	2.86845	1.7737	0.22	0.793221	1.98	1.65	1.37058	0.760263	2.814	1.98252	0.760263	1.41328
2.2	0	0.491935	2.86845	1.7737	0.22	0.793221	1.98	1.65	1.37058	0.760263	2.814	1.98252	0.760263	1.43275								µ viscocity (Poise)	0.01									0.25	8.01106	Fadhesion
2.3	0	0.491935	2.86845	1.32	0.22	0.98387	1.98	1.65	1.37058	0.760263	2.814	1.98252	0.760263	1.45541								Fluid flow Q (cm3/s)	variable
2.4	0	0.491935	2.86845	1.3914	0.22	1.4758	1.98	1.65	1.37058	0.760263	2.814	1.98252	0.760263	1.43349								Channel height (cm)	0.0254
2.5	0	0.491935	1.99218	1.3914	0.22	1.7737	1.98	1.65	1.37058	0.760263	2.814	1.98252	0.760263	1.48044								Channel width (cm)	0.25
2.6	0	0.491935	1.55563	1.3914	0.22	1.67547	1.98	1.65	1.37058	0.760263	2.814	1.98252	0.760263	1.43224								Epimastigote radius (um)	1
2.7	0	1.28281	1.60162	1.3914	0.22	0.793221	1.98	1.65	1.37058	0.760263	2.814	1.98252	0.760263	1.38767
2.8	0	0.793221	1.60162	2.07548	0.22	0.907083	1.98	1.65	1.37058	0.760263	2.814	1.98252	0.760263	1.38389
2.9	0	0.793221	1.87968	2.07548	0.22	0.907083	1.98	1.65	1.37058	0.760263	2.814	1.98252	0.760263	1.40959
3	0	0.793221	1.67547	2.07548	0.22	1.4758	1.98	1.65	1.37058	0.760263	2.814	1.98252	0.760263	1.43276
3.1	0	0.793221	0.88	2.07548	0.22	1.4758	1.98	1.65	1.37058	0.760263	2.814	1.98252	0.760263	1.46313
3.2	0	0.695701	1.87968	2.07548	0.622254	1.58644	1.98	1.65	1.37058	0.760263	2.814	1.98252	0.760263	1.39684
3.3	0	0.695701	1.99218	2.07548	0.622254	1.58644	1.98	1.65	1.37058	0.760263	2.814	1.98252	0.760263	1.51477								Adjustment to the model of Brochard-Wyart (Proc Natl Acad Sci U S A. 2006 May 16;103(20):7660-3)	BW
3.4	0	0.695701	1.7737	2.07548	0.622254	1.4758	1.98	1.65	1.37058	0.760263	2.814	1.98252	0.760263	1.52414
3.5	0	0.44	1.33821	2.36947	0.622254	1.4758	1.98	1.65	0.991262	0.760263	2.814	1.98252	0.760263	1.49671								Deriving K with equation 13 of BW
3.6	0	0.22	1.18474	2.36947	0.622254	1.33821	1.98	1.65	0.991262	0.760263	2.814	1.98252	0.760263	1.432								Static force for f= f0
3.7	0	0.793221	1.99218	2.36947	0.622254	1.67547	1.98	3.11321	0.991262	0.760263	2.814	1.98252	0.760263	1.38942								K=f*Rt/2Pi-Equation 13 from BW	252.96	en pN*nm	Here, we used the force (f) aplied when the epimastigote was observed in SEM (40 pN)
3.8	0	0.793221	1.76	2.45967	0.622254	1.87968	1.98	3.11321	0.991262	0.760263	2.814	1.98252	0.760263	1.65451									61.6976	en KbT
3.9	0	0.793221	1.32	2.42998	0.622254	1.87968	1.98	3.11321	0.991262	0.760263	2.814	1.98252	0.760263	1.6597
4	0	0.22	1.32	2.42998	0.622254	1.87968	1.98	3.11321	0.991262	0.760263	2.814	1.98252	0.760263	1.62056
4.1	0	0.22	1.12178	2.2	0.622254	1.87968	1.98	3.11321	0.991262	0.760263	2.814	1.98252	0.760263	1.57279
4.2	0	0.22	1.7737	2.2	0.622254	1.96774	1.98	3.11321	0.991262	0.760263	2.814	1.98252	0.760263	1.5371								f0 static extrusion force (from intercept in Extension vs force (shear stress) curve	7.06477	pN
4.3	0	0.22	1.7737	2.2	0.622254	1.96774	1.98	3.11321	0.991262	0.760263	2.814	1.98252	0.760263	1.59877								rt nanotubule radius (from SEM images, estimated)	40	nm
4.4	0	0.491935	1.67547	2.2	0.622254	2.07548	1.98	3.11321	0.991262	0.760263	2.814	1.98252	0.760263	1.59877								R cell radius (smaller radius of curvature of a 2µm wide soma)	1000	nm
4.5	0	0.491935	1.67547	2.2	0.622254	2.07548	1.68268	3.11321	0.612944	0.760263	2.814	1.98252	0.760263	1.62222								eta: Bond density between citoskeleton and membrane (same estimation as BW)	0.01	1/nm2	1000/um2
4.6	0	0.491935	1.12178	2.2	0.622254	2.07548	1.68268	3.11321	0.612944	0.760263	2.814	1.98252	0.760263	1.56592								K kappa. Curvature modulus (see X42)	61.6976	kbT
4.7	0	0.695701	1.87968	2.2	0.622254	2.33863	1.68268	3.11321	0.612944	0.760263	2.814	1.98252	0.760263	1.51978
4.8	0	0.695701	1.87968	2.2	0.622254	2.33863	1.68268	3.11321	0.612944	0.760263	2.814	1.98252	0.760263	1.62185								Surface viscosity (eta_e) (results from lest squares, minimizing the squared residual between the observed and calculated velocity for a given force)	0.0522464		10-6 Pa.s.m which is 10-3 pN.s/nm
4.9	0	0.695701	1.87968	1.96774	0.622254	2.33863	1.68268	3.11321	0.612944	0.760263	2.814	1.98252	0.760263	1.62185
5	0	0.22	1.55563	1.96774	0.622254	2.33863	1.68268	3.11321	0.612944	0.760263	2.814	1.98252	0.760263	1.60249
5.1	0	0.22	1.55563	1.55563	0.622254	1.89251	1.68268	3.11321	0.612944	0.760263	2.814	1.98252	0.760263	1.53585								Equation 16 de BW
5.2	0	0.22	1.55563	1.55563	0.622254	1.4758	1.68268	3.11321	0.612944	0.760263	2.814	1.98252	0.760263	1.46433
5.3	0	0.22	1.55563	1.76	0.622254	1.4758	1.68268	3.11321	0.612944	0.760263	2.814	1.98252	0.760263	1.4296								Average velocity (um/s)	F(v) (pN)	calculated F(v)	Remainder
5.4	0	0.22	1.4758	1.76	0.622254	1.4758	1.68268	3.11321	0.612944	0.760263	2.814	1.98252	0.760263	1.44663								0.015		9.28628	Projected value (not used in fit)
5.5	0	0.22	1.4758	1.76	0.622254	2.07548	1.68268	3.11321	0.612944	0.760263	2.814	1.98252	0.760263	1.43998								0.0606322	9.93372	14.7926	4.85892
5.6	0	0.22	1.7737	1.96774	0.622254	1.60162	1.68268	3.11321	0.612944	0.760263	2.814	1.98252	0.760263	1.48995								0.249961	19.8674	23.7193	3.85187
5.7	0	0.491935	1.96774	1.96774	0.622254	1.60162	1.68268	3.11321	0.612944	0.760263	2.814	1.98252	0.760263	1.4926								0.571005	29.8011	31.2386	1.43742
5.8	0	0.491935	1.96774	2.07548	0.622254	1.4758	1.68268	3.11321	0.612944	0.760263	2.814	1.98252	0.760263	1.53143								0.705889	39.7349	33.5266	-6.20822
5.9	0	0.491935	1.96774	2.07548	0.622254	1.1	1.68268	3.11321	0.612944	0.760263	2.814	1.98252	0.760263	1.52992								4		59.772	Projected value (not used in fit)
6	0	0.491935	1.67547	2.07548	0.622254	0.793221	1.68268	3.11321	0.612944	0.760263	2.814	1.98252	0.760263	1.49861
6.1	0	0.491935	1.67547	2.07548	0.622254	0.695701	1.68268	3.11321	0.612944	0.760263	2.814	1.98252	0.760263	1.44869
6.2	0	0.491935	1.67547	2.07548	0.622254	0.98387	1.68268	3.11321	0.612944	0.760263	2.814	1.98252	0.760263	1.44056										Sum	79.0543
6.3	0	0.491935	1.67547	1.96774	0.622254	1.1	1.68268	3.11321	0.612944	0.760263	2.814	1.98252	0.961665	1.46457
6.4	0	0.491935	1.58644	1.96774	0.622254	0.907083	1.68268	3.11321	0.612944	0.760263	2.814	1.98252	0.961665	1.48206
6.5	0	0.491935	1.33821	1.96774	0.622254	1.67547	1.68268	3.11321	0.612944	0.760263	2.814	1.98252	0.961665	1.45856
6.6	0	0.491935	1.7737	1.96774	0.622254	1.32	1.65	3.11321	0.612944	0.380132	2.814	1.98252	0.961665	1.50191
6.7	0	0.491935	1.7737	1.96774	0.622254	0.933381	1.65	3.11321	0.612944	0.380132	2.814	1.98252	0.961665	1.47418
6.8	0	0.491935	1.89251	1.96774	0.622254	0.933381	1.65	3.11321	0.612944	0.380132	2.814	1.98252	0.961665	1.44196
6.9	0	0.491935	1.7737	1.96774	0.622254	0.933381	1.65	3.11321	0.612944	0.380132	2.814	1.98252	0.961665	1.45186
7	0	0.491935	1.87968	1.96774	0.622254	1.60162	1.65	3.11321	0.612944	0.380132	2.814	1.98252	0.961665	1.44196
7.1	0	0.491935	1.55563	1.96774	0.622254	1.60162	1.65	3.11321	0.612944	0.380132	2.814	1.98252	0.961665	1.50648
7.2	0	0.491935	1.55563	1.96774	0.622254	0.907083	1.65	3.11321	0.612944	0.380132	2.814	1.98252	0.961665	1.47947
7.3	0	0.491935	1.33821	1.96774	0.622254	0.907083	1.65	3.11321	0.612944	0.380132	2.814	1.98252	0.961665	1.42159
7.4	0	0.491935	1.1	1.96774	0.622254	0.98387	1.65	3.11321	0.612944	0.380132	2.814	1.98252	0.961665	1.40347
7.5	0	0.491935	1.81417	1.60162	0.622254	0.793221	1.65	3.11321	0.612944	0.380132	2.814	1.98252	0.961665	1.39002
7.6	0	0.491935	1.81417	1.60162	0.622254	0.793221	1.65	3.11321	0.612944	0.380132	2.814	1.98252	0.961665	1.40314
7.7	0	0.491935	1.81417	1.60162	0.622254	0.933381	1.65	3.11321	0.612944	0.380132	2.814	1.98252	0.961665	1.40314
7.8	0	0.491935	1.7737	2.07548	0.622254	0.933381	1.65	3.11321	0.612944	0.380132	2.814	1.98252	0.961665	1.41482
7.9	0	0.491935	1.7737	2.07548	0.622254	0.933381	1.65	3.11321	0.612944	0.380132	2.814	1.98252	0.961665	1.45094
8	0	0.491935	1.7737	2.07548	0.622254	0.98387	1.65	3.11321	0.612944	0.380132	2.814	1.98252	0.961665	1.45094
8.1	0	0.491935	1.7737	2.07548	0.622254	0.907083	1.65	3.11321	0.380132	0.380132	2.814	1.98252	0.961665	1.45514
8.2	0	0.491935	1.76	2.07548	0.622254	0.907083	1.65	3.11321	0.537587	0.380132	2.814	1.98252	0.961665	1.42934
8.3	0	0.491935	1.76	2.37966	0.622254	1.24451	1.65	3.11321	0.760263	0.380132	2.814	1.98252	0.961665	1.44132
8.4	0	0.491935	1.76	2.37966	0.622254	1.33821	1.65	3.11321	0.760263	0.380132	2.814	1.98252	0.961665	1.51335
8.5	0	0.491935	1.76	2.64915	0.622254	1.1	1.65	3.11321	0.537587	0.380132	2.814	1.98252	0.961665	1.52115
8.6	0	0.491935	1.76	2.64915	0.622254	1.1	1.65	3.11321	0.537587	0.380132	2.814	1.98252	0.961665	1.50521
8.7	0	0.491935	1.76	2.64915	0.793221	1.1	1.65	3.11321	0.537587	0.380132	2.814	1.98252	0.961665	1.50521
8.8	0	0.491935	1.76	2.50839	0.793221	1.60162	1.65	3.11321	0.537587	0.380132	2.814	1.98252	0.961665	1.51945
8.9	0	0.491935	1.76	2.50839	0.793221	1.1	1.65	3.11321	0.380132	0.380132	2.814	1.98252	0.961665	1.54952
9	0	0.491935	1.76	2.50839	0.793221	1.1	1.65	3.11321	0.380132	0.380132	2.814	1.98252	0.961665	1.4946
9.1	0	0.491935	1.76	2.50839	0.793221	1.1	1.65	3.11321	0.380132	0.380132	2.814	1.98252	0.961665	1.4946
9.2	0	0.491935	1.76	2.50839	0.793221	1.1	1.65	3.11321	0.380132	0.380132	2.814	1.98252	0.961665	1.4946
9.3	0	0.491935	1.76	2.50839	0.793221	0.66	1.65	3.11321	0.380132	0.380132	2.814	1.98252	0.961665	1.4946
9.4	0	0.491935	1.76	2.50839	0.793221	1.55563	1.65	3.11321	0.380132	0.380132	2.814	1.98252	0.961665	1.45793
9.5	0	0.793221	1.76	2.50839	0.793221	0.88	1.65	3.11321	0.380132	0.380132	2.814	1.98252	0.961665	1.53257
9.6	0	0.793221	1.76	2.2	0.793221	0.88	1.65	3.11321	0.380132	0.380132	2.814	1.98252	0.961665	1.50137
9.7	0	0.793221	1.76	3.8922	0.793221	1.55563	1.65	3.11321	0.380132	0.380132	2.814	1.98252	0.961665	1.47568
9.8	0	0.793221	1.76	3.8922	0.793221	1.18474	1.65	3.11321	1.37058	0.380132	2.814	1.98252	0.961665	1.673
9.9	0	0.793221	2.64	3.8922	0.793221	1.18474	1.65	3.11321	1.37058	0.380132	2.814	1.98252	0.961665	1.72462
10	0	0.793221	2.64	3.8922	0.793221	0.793221	1.65	3.11321	1.37058	0.380132	2.814	1.98252	0.961665	1.79796
10.1	0	0.793221	1.99218	3.47851	0.793221	0.793221	1.65	3.11321	2.80371	0.380132	2.814	1.98252	0.961665	1.76533
10.2	0	0.793221	1.87968	2.56562	0.793221	0.695701	1.65	3.11321	2.80371	0.380132	1.92333	1.98252	0.961665	1.7963
10.3	0	0.793221	1.87968	2.33863	0.793221	0.88	1.65	3.11321	2.74117	0.380132	1.92333	1.98252	0.961665	1.6285
10.4	0	0.793221	1.87968	2.33863	0.793221	0.907083	1.65	3.11321	2.74117	0.380132	1.40186	1.98252	0.961665	1.61973
10.5	0	0.793221	1.87968	2.33863	0.793221	1.1	1.65	3.11321	2.74117	0.380132	1.40186	1.98252	0.961665	1.57853
10.6	0	0.793221	1.87968	2.33863	0.793221	1.1	1.65	3.11321	2.74117	0.380132	1.40186	1.98252	0.961665	1.59461
10.7	0	0.793221	1.87968	2.33863	0.793221	1.1	1.65	3.11321	2.72531	0.380132	1.40186	1.98252	0.961665	1.59461
10.8	0	0.793221	1.87968	2.9598	0.793221	1.28281	1.65	3.11321	2.72	0.380132	1.40186	1.98252	0.961665	1.59329
10.9	0	0.793221	1.87968	3.27054	0.793221	1.28281	1.65	3.11321	2.72	0.380132	1.40186	1.98252	0.961665	1.65984
11	0	0.793221	1.87968	3.3	0.793221	1.28281	1.65	3.11321	2.72	0.760263	1.40186	1.98252	0.961665	1.68574
11.1	0	0.793221	1.87968	0.491935	0.793221	1.3914	1.65	3.11321	2.72	0.760263	1.40186	1.98252	0.961665	1.71987
11.2	0	0.793221	1.87968	1.89251	0.793221	1.1	1.65	3.11321	2.72	0.760263	1.40186	1.98252	0.961665	1.49492
11.3	0	0.793221	1.99218	2.07548	0.793221	0.793221	1.65	3.84843	2.72	0.760263	1.40186	1.98252	0.961665	1.58735
11.4	0	0.793221	1.99218	2.07548	0.793221	1.33821	1.65	3.84843	2.72	0.760263	1.40186	1.98252	0.961665	1.64767
11.5	0	0.793221	1.99218	2.0283	0.793221	1.33821	1.65	3.84843	2.72	0.760263	1.40186	1.98252	0.961665	1.69309
11.6	0	0.793221	1.99218	2.50839	0.793221	1.24451	1.65	3.84843	2.72	0.760263	1.40186	1.98252	0.961665	1.68916
11.7	0	0.793221	1.99218	2.50839	0.793221	1.28281	1.65	3.84843	2.72	0.760263	1.40186	1.98252	0.961665	1.72135
11.8	0	0.793221	1.99218	2.48902	0.793221	1.28281	1.65	3.84843	2.72	0.760263	1.40186	1.98252	0.961665	1.72455
11.9	0	0.793221	1.99218	2.37966	0.793221	1.28281	1.65	3.84843	2.72	0.760263	1.40186	1.98252	0.961665	1.72293
12	0	0.793221	1.99218	2.37966	0.793221	1.33821	1.65	3.84843	2.72	0.760263	1.40186	1.98252	0.961665	1.71382
12.1	0	0.793221	1.99218	2.37966	0.793221	1.55563	1.65	3.84843	2.72	0.760263	1.40186	1.98252	0.961665	1.71844
12.2	0	0.793221	1.99218	2.37966	0.793221	1.55563	1.65	3.84843	2.72	0.760263	1.40186	1.98252	0.961665	1.73656
12.3	0	0.793221	1.99218	2.37966	0.793221	1.55563	1.65	3.84843	2.72	0.760263	1.40186	1.98252	0.961665	1.73656
12.4	0	0.793221	1.99218	1.96774	0.793221	1.55563	1.65	3.84843	2.72	0.760263	1.40186	1.98252	0.961665	1.73656
12.5	0	0.793221	2.42	1.96774	0.793221	1.55563	1.65	3.84843	2.72	0.760263	1.40186	1.98252	0.961665	1.70223
12.6	0	0.793221	2.42	2.37966	0.793221	1.55563	1.65	3.84843	2.72	0.760263	1.40186	1.98252	0.961665	1.73788
12.7	0	0.793221	2.42	2.37966	0.793221	1.58644	1.65	3.84843	2.72	0.760263	1.40186	1.98252	0.961665	1.77221
12.8	0	0.793221	2.42	2.17789	0.793221	1.58644	1.65	3.84843	2.72	0.760263	1.40186	1.98252	0.961665	1.77477
12.9	0	0.793221	2.42	2.17789	0.793221	1.58644	1.65	3.84843	2.72	0.760263	1.40186	1.98252	0.961665	1.75796
13	0	0.793221	2.42	2.17789	0.793221	1.40869	1.65	3.84843	2.72	0.760263	1.40186	1.98252	0.961665	1.75796
13.1	0	0.793221	2.42	2.17789	0.793221	1.40869	1.65	3.84843	2.72	0.760263	1.40186	1.98252	0.961665	1.74315
13.2	0	0.793221	2.42	1.7737	0.793221	1.40869	1.65	3.84843	2.72	0.760263	1.40186	1.98252	0.961665	1.74315
13.3	0	0.793221	2.42	1.7737	0.793221	1.40869	1.65	3.84843	2.72	0.760263	1.40186	1.98252	0.961665	1.70946
13.4	0	0.793221	2.42	1.7737	0.793221	1.40869	2.33345	3.84843	2.72	0.760263	1.40186	1.98252	0.961665	1.70946
13.5	0	0.793221	2.42	1.7737	0.793221	1.40869	2.33345	3.84843	2.72	0.760263	1.40186	1.98252	0.961665	1.76642
13.6	0	0.793221	2.42	1.7737	0.793221	1.40869	2.33345	3.84843	2.72	0.760263	1.40186	1.98252	0.961665	1.76642
13.7	0	0.793221	2.42	2.17789	0.793221	1.40869	2.33345	3.84843	2.72	0.760263	1.40186	1.98252	0.961665	1.76642
13.8	0	0.793221	2.42	2.17789	0.793221	1.40869	2.33345	3.84843	0.240416	0.760263	1.40186	1.98252	0.961665	1.8001
13.9	0	0.793221	2.42	2.17789	0.793221	1.40869	2.33345	3.84843	0.240416	0.760263	1.40186	1.98252	0.961665	1.59347
14	0	0.793221	2.42	2.17789	0.793221	1.40869	2.33345	3.84843	0.240416	0.760263	1.40186	1.98252	0.961665	1.59347
14.1	0	0.793221	2.42	2.17789	0.793221	1.40869	2.33345	3.84843	0.240416	0.760263	1.40186	1.98252	0.961665	1.59347
14.2	0	0.793221	2.42998	2.17789	0.793221	1.40869	2.33345	3.84843	0.240416	0.760263	1.40186	1.98252	0.961665	1.59347
14.3	0	0.793221	2.42998	2.2	0.793221	1.40869	2.33345	3.84843	0.240416	0.760263	1.40186	1.98252	0.961665	1.5943
14.4	0	0.793221	2.42998	1.67547	0.793221	1.40869	2.33345	3.84843	0.240416	0.760263	1.40186	1.98252	0.961665	1.59614
14.5	0	0.793221	2.42998	1.67547	0.793221	1.40869	2.33345	3.84843	0.240416	0.760263	1.40186	1.98252	0.961665	1.55243
14.6	0	0.793221	2.42998	1.67547	0.793221	1.40869	2.33345	3.84843	0.240416	0.760263	1.40186	1.98252	0.961665	1.55243
14.7	0	0.793221	2.42998	2.07548	0.793221	1.40869	2.33345	3.84843	0.240416	0.760263	1.40186	1.98252	0.961665	1.55243
14.8	0	0.793221	2.42998	2.07548	0.793221	1.40869	2.33345	3.84843	0.240416	0.760263	1.40186	1.98252	0.961665	1.58577
14.9	0	0.793221	2.42998	2.07548	0.793221	1.40869	2.33345	3.84843	0.240416	0.760263	1.40186	1.98252	0.961665	1.58577
15	0	0.793221	2.42998	2.29687	0.793221	1.40869	2.33345	3.84843	0.240416	0.760263	1.40186	1.98252	0.961665	1.58577
15.1	0	0.793221	2.42998	2.29687	0.793221	1.40869	2.33345	3.84843	0.240416	0.760263	1.40186	1.98252	0.961665	1.60422
15.2	0	0.793221	2.42998	2.0871	0.793221	2.26504	2.33345	3.84843	0.240416	0.760263	1.40186	1.98252	0.961665	1.60422
15.3	0	0.793221	2.16675	2.0871	0.491935	1.71825	2.33345	3.84843	0.240416	0.760263	1.40186	1.98252	0.961665	1.6581
15.4	0	0.793221	1.55563	1.96774	0.491935	1.71825	2.33345	3.84843	0.537587	0.760263	1.40186	1.98252	0.961665	1.56549
15.5	0	0.793221	1.55563	1.96774	0.491935	1.71825	2.33345	3.84843	0.537587	0.760263	1.40186	1.98252	0.961665	1.52938
15.6	0	0.793221	1.76	2.33863	0.491935	1.71825	2.33345	3.84843	0.17	0.760263	1.40186	1.98252	0.961665	1.52938
15.7	0	0.793221	1.76	2.50839	0.491935	1.71825	2.33345	3.84843	0.17	0.760263	1.40186	1.98252	0.961665	1.54669
15.8	0	0.793221	2.64915	2.0871	0.491935	1.71825	2.33345	3.84843	0.17	0.760263	1.40186	1.98252	0.961665	1.56083
15.9	0	0.793221	2.50839	2.0871	0.491935	1.71825	2.33345	3.84843	0.17	0.760263	1.40186	1.98252	0.961665	1.59982
16	0	0.793221	1.87968	2.0871	0.491935	1.71825	2.33345	3.84843	0.17	0.760263	1.40186	1.98252	0.961665	1.58809
16.1	0	0.793221	1.87968	0.98387	0.491935	1.71825	2.33345	3.84843	0.17	0.760263	1.40186	1.98252	0.961665	1.5357
16.2	0	0.793221	1.87968	0.98387	0.491935	1.71825	2.33345	3.84843	0.17	0.760263	1.40186	1.98252	0.961665	1.44376
16.3	0	0.793221	1.87968	2.0283	0.491935	1.71825	2.33345	3.84843	0.17	0.760263	1.40186	1.98252	0.961665	1.44376
16.4	0	0.793221	1.87968	2.0283	0.491935	1.71825	2.33345	3.84843	0.17	0.760263	1.40186	1.98252	0.961665	1.5308
16.5	0	0.793221	1.87968	2.0283	0.491935	1.71825	2.33345	3.84843	0.17	0.760263	1.40186	1.98252	0.961665	1.5308
16.6	0	0.793221	1.87968	1.3914	0.491935	1.71825	2.33345	3.84843	0.17	0.760263	1.40186	1.98252	0.961665	1.5308
16.7	0	0.793221	1.87968	1.7737	0.491935	1.71825	2.33345	3.84843	0.17	0.760263	1.40186	1.98252	0.961665	1.47772
16.8	0	0.98387	1.87968	2.0283	0.491935	1.71825	2.33345	3.84843	0.17	0.760263	1.40186	1.98252	0.961665	1.50958
16.9	0	0.98387	2.50839	2.0283	0.491935	1.71825	2.33345	3.84843	0.17	0.760263	1.40186	1.98252	0.961665	1.54669
17	0	0.98387	2.50839	1.60162	0.491935	1.71825	2.33345	3.84843	0.17	0.760263	1.40186	1.98252	0.961665	1.59908
17.1	0	0.98387	2.50839	1.32	0.491935	1.71825	2.33345	4.22606	0.17	0.760263	1.40186	1.98252	0.961665	1.56352
17.2	0	0.98387	2.50839	1.12178	0.491935	1.71825	2.33345	4.22606	0.612944	0.760263	1.40186	1.98252	0.961665	1.57152
17.3	0	0.622254	2.50839	0.98387	0.491935	1.71825	2.33345	4.22606	0.612944	0.760263	1.40186	1.98252	0.961665	1.59192
17.4	0	0.622254	2.7828	0.98387	0.491935	1.71825	2.33345	4.22606	0.380132	0.760263	1.40186	1.98252	0.961665	1.55029
17.5	0	0.622254	1.98	1.18474	0.491935	1.71825	2.33345	4.22606	0.380132	0.760263	1.40186	1.98252	0.961665	1.55376
17.6	0	0.622254	1.98	1.60162	0.491935	1.71825	2.33345	4.22606	0.380132	0.760263	1.40186	1.98252	0.961665	1.50359
17.7	0	0.622254	1.98	2.0283	0.491935	1.71825	2.33345	4.22606	0.380132	0.760263	1.40186	1.98252	0.961665	1.53834
17.8	0	0.622254	1.98	2.0283	0.491935	1.71825	2.33345	4.22606	0.380132	0.760263	1.40186	1.98252	0.961665	1.57389
17.9	0	0.622254	1.99218	2.0283	0.491935	1.71825	2.33345	4.22606	0.380132	0.760263	1.40186	1.98252	0.961665	1.57389
18	0	0.622254	1.7737	1.7737	0.491935	1.71825	2.33345	4.22606	0.380132	0.760263	1.40186	1.98252	0.961665	1.57491
18.1	0	0.622254	1.99218	1.7737	0.491935	1.71825	2.33345	4.22606	0.380132	0.760263	1.40186	1.98252	0.961665	1.53548
18.2	0	0.622254	1.99218	1.76	0.491935	1.71825	2.33345	4.22606	0.380132	0.760263	1.40186	1.98252	0.961665	1.55369
18.3	0	0.622254	1.99218	1.76	0.491935	1.71825	2.33345	4.22606	0.380132	0.760263	1.40186	1.98252	0.961665	1.55255
18.4	0	0.622254	1.99218	1.76	0.491935	1.71825	2.33345	4.22606	0.380132	0.760263	1.40186	1.98252	0.961665	1.55255
18.5	0	0.622254	1.99218	1.55563	0.491935	1.71825	2.33345	4.22606	0.380132	0.760263	1.40186	1.98252	0.961665	1.55255
18.6	0	0.622254	1.99218	1.33821	0.491935	1.71825	2.33345	4.22606	0.380132	0.760263	1.40186	1.98252	0.961665	1.53552
18.7	0	0.622254	1.99218	1.12178	0.491935	1.71825	2.33345	4.22606	0.380132	0.760263	1.40186	1.98252	0.961665	1.5174
18.8	0	0.622254	1.99218	1.12178	0.491935	1.71825	2.33345	4.22606	0.380132	0.760263	1.40186	1.98252	0.961665	1.49936
18.9	0	0.622254	2.86845	1.12178	0.491935	1.71825	2.33345	4.22606	0.380132	0.760263	1.40186	1.98252	0.961665	1.49936
19	0	0.622254	2.86845	1.12178	0.491935	1.71825	2.33345	4.22606	0.380132	0.760263	1.40186	1.98252	0.961665	1.57239
19.1	0	0.622254	2.50839	1.32	0.491935	1.71825	2.33345	4.22606	0.380132	0.760263	1.40186	1.98252	0.961665	1.57239
19.2	0	0.622254	2.50839	1.32	0.491935	1.55563	2.33345	4.22606	0.380132	0.760263	1.40186	1.98252	0.961665	1.5589
19.3	0	0.622254	2.64	1.32	0.491935	1.55563	2.33345	4.22606	0.380132	0.760263	1.40186	1.4425	0.961665	1.54535
19.4	0	0.622254	2.64	1.32	0.491935	1.55563	2.33345	4.22606	0.380132	0.760263	1.40186	1.4425	0.961665	1.51131
19.5	0	0.622254	2.64	1.32	0.491935	1.55563	2.33345	4.22606	0.480833	0.760263	1.40186	1.4425	0.961665	1.51131
19.6	0	0.622254	2.64	1.32	0.491935	1.55563	2.33345	4.22606	0.480833	0.760263	1.03407	1.4425	0.961665	1.5197
19.7	0	0.622254	2.64	1.1	0.491935	1.55563	2.33345	4.22606	0.760263	0.760263	1.02	2.90496	1.22589	1.48906
19.8	0	0.622254	2.64	1.1	0.491935	1.55563	2.33345	4.22606	0.866833	0.760263	1.14039	2.90496	1.22589	1.63673
19.9	0	0.622254	2.64	0.88	0.491935	1.55563	2.33345	4.22606	5.7825	0.760263	1.14039	2.90496	1.22589	1.65564
20	0	0.622254	2.64	0.88	0.491935	1.55563	2.33345	4.22606	4.472	0.760263	1.14039	2.90496	1.22589	2.04695
20.1	0.3	0.622254	2.64	0.88	0.491935	1.55563	2.33345	4.22606	4.472	0.760263	1.14039	2.90496	1.22589	1.93774
20.2	0.3	0.622254	2.64	0.88	0.491935	1.55563	2.33345	4.22606	5.28096	0.760263	1.14039	2.90496	1.22589	1.93774
20.3	0.3	0.622254	2.64915	0.88	0.491935	1.55563	2.33345	3.3	4.94171	0.760263	1.14039	2.90496	1.22589	2.00515
20.4	0.3	0.622254	2.64915	0.88	0.491935	1.55563	2.33345	3.76258	4.76	0.760263	1.14039	2.90496	1.22589	1.90047
20.5	0.3	0.622254	2.64915	1.32	0.491935	1.55563	2.33345	3.3	3.91369	0.760263	1.14039	2.90496	1.22589	1.92388
20.6	0.3	0.491935	2.42	1.32	0.491935	1.1	2.33345	3.3	5.14513	1.14039	1.14039	2.90496	1.22589	1.85147
20.7	0.3	0.491935	2.42998	1.54	0.491935	1.71825	2.33345	3.04245	4.13628	1.14039	1.14039	2.90496	1.22589	1.91784
20.8	0.3	0.98387	2.42998	1.54	0.491935	1.71825	2.33345	3.04245	3.80132	1.14039	0.85	2.90496	1.22589	1.88299
20.9	0.3	0.491935	2.42998	2.0283	0.793221	1.71825	2.33345	3.04245	2.21	1.53	0.85	2.90496	1.22589	1.87188
21	0.3	0.491935	2.42998	2.0283	0.793221	1.71825	2.33345	3.04245	2.05412	1.53	0.85	2.90496	1.22589	1.79654
21.1	0.3	0.22	2.42998	1.7737	0.793221	1.71825	2.33345	3.04245	1.77485	1.53	0.85	2.90496	1.40186	1.78355
21.2	0.3	0.22	2.42998	0.98387	0.793221	1.71825	2.33345	3.84843	2.10278	1.53	0.961665	2.90496	1.40186	1.73106
21.3	0.3	0.22	2.42998	0.98387	0.793221	1.71825	2.33345	3.04245	2.10278	1.53	0.961665	2.90496	1.40186	1.76904
21.4	0.3	0.22	2.42998	0.793221	0.793221	1.71825	2.33345	3.73352	2.10278	1.53	0.961665	2.90496	1.73367	1.70187
21.5	0.3	0.22	2.42998	0.933381	0.793221	1.71825	2.33345	4.22606	2.10278	0.915478	0.961665	3.5497	2.40416	1.77123
21.6	0.3	0.22	2.42998	0.933381	0.793221	1.71825	2.31	3.73352	1.23762	0.760263	0.961665	3.5497	2.40416	1.88235
21.7	0.3	0.22	2.42998	0.933381	0.793221	1.71825	2.31	3.73352	1.07517	0.760263	1.22589	2.90496	2.40416	1.75431
21.8	0.3	0.491935	2.42998	0.933381	0.793221	1.71825	2.31	3.73352	1.07517	0.760263	1.22589	2.90496	2.40416	1.70907
21.9	0.3	0.491935	2.42998	0.933381	0.793221	1.71825	2.31	3.73352	0.915478	0.760263	1.22589	2.90496	2.40416	1.73173
22	0.3	0.491935	2.42998	0.933381	0.793221	1.71825	2.31	4.22606	0.380132	0.760263	1.22589	2.90496	2.40416	1.71842
22.1	0.3	0.491935	2.42998	0.933381	0.793221	1.71825	2.31	4.22606	0.380132	0.915478	1.22589	3.66191	2.40416	1.71485
22.2	0.3	0.491935	2.42998	0.933381	0.793221	1.71825	2.31	4.22606	0.380132	0.915478	1.22589	3.66191	3.41696	1.79087
22.3	0.3	0.491935	2.42998	0.933381	0.793221	2.07548	2.31	4.30267	0.537587	0.915478	1.90066	3.96505	3.41696	1.87527
22.4	0.3	0.491935	2.42998	0.933381	0.695701	2.07548	2.31	3.50795	0.612944	0.915478	1.90066	3.9796	3.41696	2.00603
22.5	0.3	0.491935	2.42998	0.933381	0.695701	2.07548	2.31	3.3	0.612944	0.915478	2.28079	3.9796	3.41696	1.93917
22.6	0.3	0.491935	2.0871	0.933381	0.695701	2.07548	2.31	3.26683	0.612944	0.915478	2.28079	3.9796	3.41696	1.95352
22.7	0.3	0.491935	2.0871	0.933381	0.907083	2.07548	2.31	2.80014	0.915478	0.915478	2.28079	4.56158	3.41696	1.92218
22.8	0.3	0.491935	2.0871	0.933381	0.907083	2.07548	2.31	3.50795	0.915478	0.915478	2.74643	4.56158	3.41696	1.97462
22.9	0.3	0.491935	2.0871	2.07548	0.907083	2.07548	2.31	3.50795	0.866833	0.915478	2.74643	4.56158	3.41696	2.0724
23	0.3	0.491935	2.0871	2.07548	0.907083	1.76	2.31	3.50795	1.53942	0.915478	2.74643	4.56158	3.41696	2.16353
23.1	0.3	0.491935	2.0871	2.2	0.907083	1.76	2.31	3.50795	1.53942	0.915478	2.74643	5.17873	3.41696	2.19328
23.2	0.3	0.491935	2.0871	1.98	0.907083	1.76	2.00731	2.83877	1.53942	0.915478	2.74643	5.17873	3.41696	2.25509
23.3	0.3	0.491935	1.67547	1.98	0.907083	1.76	2.00731	2.83877	2.04707	0.915478	2.90496	5.17873	3.46733	2.15577
23.4	0.3	0.491935	1.67547	1.98	0.907083	1.76	2.00731	3.04245	2.04707	0.915478	3.9796	5.17873	3.46733	2.18118
23.5	0.3	0.491935	1.67547	1.98	1.3914	1.76	1.65	1.40007	2.04707	0.915478	4.3007	5.17873	3.46733	2.2877
23.6	0.3	0.491935	1.67547	1.98	1.3914	1.76	1.65	1.32	2.04707	0.915478	4.53617	5.17873	3.46733	2.18818
23.7	0.3	0.491935	1.67547	1.98	1.3914	2.29687	1.65	0.737902	2.04707	0.915478	4.53617	5.17873	3.46733	2.20113
23.8	0.3	0.491935	1.67547	1.98	1.3914	2.29687	1.65	0.737902	2.04707	0.915478	5.3678	5.17873	3.46733	2.19736
23.9	0.3	0.311127	1.67547	2.0283	1.3914	2.29687	1.65	0.33	2.04707	0.915478	5.3678	5.17873	3.46733	2.26667
24	0.3	0.311127	1.28281	2.0283	1.3914	2.29687	1.65	0.33	2.04707	2.82936	5.3678	5.17873	3.46733	2.22163
24.1	0.3	0.311127	1.28281	2.0283	1.3914	3.64165	1.65	1.18983	2.04707	1.92333	5.3678	4.80833	3.46733	2.3484
24.2	0.3	0.311127	1.28281	1.81417	1.3914	3.64165	1.65	1.18983	2.04707	1.83883	5.3678	4.80833	3.46733	2.42575
24.3	0.3	0.311127	1.28281	1.81417	1.3914	3.64165	1.65	1.18983	2.04707	1.67431	5.84217	4.80833	3.46733	2.40086
24.4	0.3	0.311127	1.24451	1.81417	1.3914	3.64165	1.65	1.04355	2.04707	1.67431	5.84217	4.86806	3.46733	2.42668
24.5	0.3	0.311127	1.24451	1.81417	1.3914	4.09224	1.65	1.04355	2.04707	1.67431	6.01041	4.86806	3.46733	2.41628
24.6	0.3	0.311127	1.24451	2.86845	1.3914	4.09224	1.65	1.36062	2.04707	1.67431	6.01041	4.86806	3.46733	2.46785
24.7	0.3	0.311127	1.40869	2.86845	1.3914	2.65827	1.65	0.737902	2.04707	1.67431	6.01041	4.86806	3.46733	2.58213
24.8	0.3	0.311127	1.58644	2.86845	1.3914	3.47851	1.65	0.737902	2.04707	1.67431	6.01041	4.86806	3.46733	2.42442
24.9	0.3	0.311127	1.58644	2.33863	1.3914	3.47851	1.65	0.737902	2.04707	1.67431	6.01041	4.86806	3.46733	2.50758
25	0.3	0.311127	1.58644	2.33863	1.3914	3.47851	1.65	1.36062	2.38	1.67431	6.01041	4.86806	3.46733	2.46343
25.1	0.3	0.66	1.55563	3.05634	1.3914	3.47851	1.65	1.36062	2.38	1.67431	7.19042	4.86806	3.46733	2.54307
25.2	0.3	0.66	1.55563	3.05634	1.3914	3.47851	1.65	1.4758	2.38	1.67431	7.19042	4.86806	3.46733	2.72772
25.3	0.3	0.66	1.55563	2.81737	1.3914	3.47851	1.65	1.36062	2.55	1.67431	7.19042	4.86806	3.41696	2.73732
25.4	0.3	0.66	1.55563	2.81737	1.33821	3.47851	1.65	1.36062	2.38606	1.67431	7.15819	4.86806	3.41696	2.71777
25.5	0.3	0.66	1.40869	2.81737	1.33821	3.47851	1.65	1.36062	2.04707	1.67431	7.15819	4.86806	3.41696	2.69699
25.6	0.3	0.66	1.40869	2.81737	1.33821	3.47851	1.65	0.737902	2.04707	1.67431	7.14809	4.86806	3.41696	2.6565
25.7	0.3	0.66	1.40869	2.81737	1.33821	3.47851	1.65	0.737902	2.04707	1.67431	7.14809	4.86806	3.41696	2.60376
25.8	0.3	0.66	1.71825	2.81737	1.33821	3.75936	1.65	0.737902	2.55566	1.67431	7.14809	4.86806	3.41696	2.60376
25.9	0.3	0.66	1.7737	2.81737	1.33821	3.75936	1.65	0.737902	2.55566	1.67431	7.14809	3.34861	3.41696	2.69535
26	0.3	0.66	0.88	2.81737	1.33821	3.93548	1.65	0.737902	2.55566	1.67431	7.14809	3.34861	3.41696	2.57335
26.1	0.3	0.66	0.88	2.81737	1.33821	3.93548	1.65	0.737902	2.55566	1.67431	7.14809	3.66191	3.41696	2.51355
26.2	0.3	0.66	0.907083	2.81737	1.33821	3.93548	1.65	1.04355	2.55566	1.67431	7.14809	3.66191	3.41696	2.53966
26.3	0.3	0.66	0.907083	2.56562	1.33821	3.93548	1.65	0.737902	1.87771	1.67431	7.14809	3.66191	3.41696	2.56739
26.4	0.3	0.66	0.907083	2.26504	1.33821	3.93548	1.65	1.04355	1.87771	1.40186	7.14809	3.66191	4.6245	2.46444
26.5	0.3	0.66	0.907083	2.26504	1.33821	3.93548	1.65	1.40007	1.87771	1.40186	7.14809	3.66191	4.6245	2.54279
26.6	0.3	0.66	0.907083	2.26504	1.33821	3.93548	1.68268	1.40007	1.87771	2.72531	7.14809	2.90496	4.6245	2.5725
26.7	0.3	0.44	0.907083	1.3914	1.33821	3.93548	1.68268	1.40007	1.77485	2.38606	7.14809	3.22552	4.6245	2.62243
26.8	0.3	0.44	0.907083	1.3914	1.33821	3.93548	1.68268	1.40007	1.77485	2.38606	7.14809	3.22552	4.6245	2.52116
26.9	0.3	0.44	0.907083	1.3914	1.33821	3.93548	1.68268	1.40007	1.90066	2.38606	7.14809	3.5497	4.6245	2.52116
27	0.3	0.44	1.54	2.36947	1.3914	3.93548	1.68268	1.40007	1.90066	2.38606	7.14809	3.5497	4.6245	2.55866
27.1	0.3	0.44	0.98387	2.36947	1.3914	3.93548	1.65	0.99	1.90066	2.38606	7.14809	3.5497	4.6245	2.69734
27.2	0.3	0.44	1.1	1.89251	1.3914	3.93548	1.65	0.99	1.90066	2.43403	7.14809	3.5497	4.6245	2.6141
27.3	0.3	0.44	1.24451	1.89251	1.3914	3.93548	1.65	1.4758	1.90066	2.74117	7.14809	3.5497	4.6245	2.58803
27.4	0.3	0.44	1.4758	1.89251	1.3914	3.93548	1.65	1.4758	1.90066	2.74117	7.14809	3.5497	4.6245	2.66615
27.5	0.3	0.44	1.4758	1.89251	1.3914	3.93548	1.65	2.57738	1.90066	2.51002	7.14809	3.5497	4.6245	2.68543
27.6	0.3	0.44	1.4758	1.89251	1.3914	3.93548	1.65	2.57738	1.90066	2.21653	7.14809	3.96505	4.6245	2.75796
27.7	0.3	0.44	0.793221	1.89251	1.3914	3.93548	1.65	2.57738	1.61276	2.21653	7.14809	3.96505	4.6245	2.76812
27.8	0.3	0.44	1.4758	1.89251	1.33821	3.93548	1.65	2.57738	1.61276	2.21653	7.14809	3.96505	4.6245	2.68724
27.9	0.3	0.44	1.4758	1.89251	1.33821	3.93548	1.65	2.57738	1.77485	2.21653	7.14809	3.96505	4.6245	2.73969
28	0.3	0.44	1.4758	1.89251	1.33821	3.93548	1.65	2.57738	1.77485	2.21653	7.14809	4.57423	4.6245	2.7532
28.1	0.3	0.44	1.4758	1.89251	1.33821	3.93548	1.65	2.51321	1.77485	2.21653	7.14809	4.57423	4.6245	2.80397
28.2	0.3	0.44	1.4758	1.60162	1.33821	4.94389	1.65	2.21371	1.77485	2.21653	7.14809	4.57423	4.6245	2.79862
28.3	0.3	0.44	1.4758	1.60162	1.33821	4.94389	1.65	2.21371	1.77485	2.21653	7.14809	4.57423	4.6245	2.83345
28.4	0.3	0.44	1.4758	1.60162	1.33821	4.42741	1.65	1.65	1.77485	2.21653	7.14809	4.57423	4.6245	2.83345
28.5	0.3	0.44	1.89251	2.0283	1.33821	4.42741	1.65	1.65	1.77485	2.21653	7.14809	4.57423	4.6245	2.74344
28.6	0.3	0.44	1.89251	2.0283	1.33821	4.42741	1.65	1.92421	1.77485	2.21653	7.14809	4.57423	4.6245	2.81372
28.7	0.3	0.44	1.89251	2.0283	1.33821	4.42741	1.65	1.92421	1.77485	2.21653	7.14809	4.57423	4.6245	2.83657
28.8	0.3	0.44	1.89251	2.0283	1.33821	4.42741	1.65	2.0871	1.77485	2.21653	7.14809	4.57423	4.6245	2.83657
28.9	0.3	0.44	1.89251	2.0283	1.33821	4.03866	1.65	2.0871	2.05412	2.21653	7.14809	4.57423	4.6245	2.85015
29	0.3	0.44	1.89251	2.0283	1.33821	4.03866	1.65	2.0871	2.05412	2.21653	7.14809	4.57423	4.6245	2.84102
29.1	0.3	0.44	1.4758	2.0283	1.33821	4.03866	1.65	2.0871	2.05412	2.21653	7.14809	4.57423	4.6245	2.84102
29.2	0.3	0.44	1.89251	1.87968	1.33821	4.03866	1.65	2.0871	1.90066	2.21653	7.14809	4.57423	4.6245	2.8063
29.3	0.3	0.44	1.89251	1.87968	1.33821	4.03866	1.65	2.11303	1.90066	2.28079	6.63871	4.57423	4.6245	2.81585
29.4	0.3	0.44	1.89251	2.36947	1.33821	4.03866	1.65	1.86676	1.90066	2.28079	6.63871	4.57423	4.6245	2.78092
29.5	0.3	0.44	1.89251	2.36947	1.33821	4.03866	1.65	1.86676	1.90066	1.56732	6.63871	4.57423	4.6245	2.80121
29.6	0.3	0.44	1.89251	2.81737	1.33821	4.03866	1.65	1.86676	1.90066	1.56732	6.63871	4.57423	4.6245	2.74175
29.7	0.3	0.44	2.33863	2.81737	1.33821	4.03866	1.65	1.86676	1.90066	1.56732	6.63871	4.57423	4.6245	2.77908
29.8	0.3	0.44	2.68544	2.81737	1.33821	4.03866	1.65	1.36062	1.90066	1.83883	6.63871	4.57423	4.6245	2.81626
29.9	0.3	0.44	2.68544	2.68544	1.33821	4.03866	0.46669	0.99	1.90066	1.83883	6.63871	2.885	4.6245	2.8256
30	0.3	0.44	2.68544	2.56562	1.33821	4.03866	0.46669	0.99	1.90066	1.83883	6.63871	2.885	4.6245	2.54435
30.1	0.3	0.44	2.68544	2.56562	1.33821	4.03866	0.46669	0.99	1.90066	1.83883	6.63871	2.885	4.6245	2.53436
30.2	0.3	0.44	2.68544	2.56562	1.33821	4.03866	0.46669	0.99	1.87	1.83883	6.63871	2.885	4.6245	2.53436
30.3	0.3	0.44	2.68544	1.96774	1.33821	4.03866	0.46669	0.99	1.87	1.83883	6.63871	2.885	4.3007	2.53181
30.4	0.3	0.44	2.68544	1.96774	1.33821	4.03866	0.46669	1.65	1.87	1.83883	6.63871	2.885	4.3007	2.455
30.5	0.3	0.44	2.68544	2.81737	1.33821	4.03866	0.46669	1.65	1.87	1.83883	6.63871	3.84666	4.3007	2.51
30.6	0.3	0.44	2.68544	2.81737	1.33821	4.03866	0.46669	1.65	1.87	1.83883	6.63218	3.84666	4.3007	2.66094
30.7	0.3	0.44	2.68544	2.81737	1.33821	4.03866	0.46669	1.65	1.87	1.83883	6.63218	3.84666	4.3007	2.6604
30.8	0.3	0.44	2.68544	2.81737	1.33821	4.03866	0.46669	1.65	1.87	1.83883	6.63218	3.84666	4.3007	2.6604
30.9	0.3	0.44	2.68544	1.71825	1.33821	4.03866	0.33	1.65	1.87	1.77485	6.63218	3.84666	4.3007	2.6604
31	0.3	0.44	2.68544	2.26504	1.33821	4.03866	0.33	1.65	1.87	1.77485	6.63218	3.84666	4.3007	2.55208
31.1	0.3	0.44	3.12679	2.26504	1.33821	4.03866	0.33	1.65	1.23762	1.77485	6.63218	3.84666	4.3007	2.59765
31.2	0.3	0.933381	3.12679	2.37966	1.33821	3.74	0.33	1.65	1.23762	1.77485	6.63218	4.09414	4.3007	2.58173
31.3	0.3	0.695701	3.12679	2.37966	1.33821	3.74	0.33	1.65	1.36	1.77485	6.63218	4.09414	4.3007	2.62813
31.4	0.3	0.695701	4.03866	2.37966	1.33821	3.74	0.33	1.65	1.37058	1.67431	6.63218	4.09414	4.3007	2.61852
31.5	0.3	0.695701	4.03866	2.37966	1.33821	3.74	0.33	0.737902	1.70848	1.67431	6.63218	4.09414	4.3007	2.68701
31.6	0.3	0.695701	4.03866	2.37966	1.33821	3.74	0.33	0.66	1.70848	1.67431	6.63218	4.09414	4.3007	2.63916
31.7	0.3	0.695701	4.03866	2.37966	1.33821	3.74	0.33	0.66	1.70848	1.67431	6.63218	4.09414	4.3007	2.63267
31.8	0.3	0.695701	4.03866	2.37966	1.33821	3.74	0.33	0.66	1.70848	1.67431	6.63218	4.09414	4.3007	2.63267
31.9	0.3	0.695701	4.03866	2.37966	1.33821	3.74	0.33	0.66	1.70848	1.67431	6.63218	4.09414	4.3007	2.63267
32	0.3	0.695701	4.04465	2.37966	1.33821	3.74	0.33	0.66	1.70848	1.67431	6.63218	4.09414	4.3007	2.63267
32.1	0.3	0.695701	4.04465	2.37966	1.33821	3.74	0.33	0.99	1.70848	1.67431	6.63218	4.09414	4.3007	2.63317
32.2	0.3	0.695701	4.04465	2.37966	1.33821	3.74	0.33	1.40007	1.70848	2.36172	6.63218	4.09414	4.3007	2.66067
32.3	0.3	0.695701	4.04465	2.50839	1.33821	3.74	0.33	1.86676	2.236	2.36172	6.63218	4.09414	4.3007	2.75213
32.4	0.3	0.695701	4.04465	2.50839	1.33821	3.74	1.32	1.65	2.236	2.36172	6.63	4.09414	4.3007	2.8457
32.5	0.3	0.695701	4.03866	2.50839	1.33821	3.74	1.32	1.65	2.236	2.36172	6.64959	4.09414	4.3007	2.90996
32.6	0.3	0.695701	4.33908	2.50839	1.33821	3.74	1.32	0.99	1.90066	2.36172	6.64959	4.09414	4.3007	2.91109
32.7	0.3	0.695701	4.10994	2.48902	1.33821	3.74	1.32	0.99	1.90066	2.36172	6.64959	4.09414	4.3007	2.85318
32.8	0.3	0.695701	4.24891	2.48902	1.33821	3.74	1.32	0.99	1.90066	2.36172	6.64959	4.09414	4.3007	2.83247
32.9	0.3	0.695701	4.24891	2.0283	1.33821	3.74	1.32	0.99	1.90066	2.36172	6.64959	4.09414	4.3007	2.84405
33	0.3	0.695701	4.03866	2.0283	1.33821	3.74	1.32	2.11303	2.06814	2.36172	6.64959	6.01521	4.3007	2.80566
33.1	0.3	0.695701	4.03866	2.0283	1.33821	3.74	1.32	2.11303	2.15035	2.36172	6.64959	6.01521	4.3007	3.05577
33.2	0.3	0.695701	4.82498	4.82498	1.33821	3.74	1.32	1.04355	2.80371	2.36172	6.64959	6.01521	4.3007	3.06262
33.3	0.3	0.695701	5.84555	4.82498	1.33821	3.74	1.32	1.04355	2.80371	2.36172	6.64959	6.01521	4.3007	3.32653
33.4	0.3	0.695701	5.4425	5.4336	1.33821	3.74	1.32	1.04355	2.80371	2.36172	6.64959	6.01521	4.3007	3.41158
33.5	0.3	0.695701	5.4425	4.53542	1.33821	3.74	1.32	0.737902	2.80371	2.36172	6.64959	6.01521	4.3007	3.42871
33.6	0.3	0.695701	5.4425	4.53542	1.33821	3.74	1.32	0.737902	2.31225	2.36172	6.64959	6.01521	4.3007	3.32839
33.7	0.3	0.695701	5.4425	4.17421	1.33821	3.74	1.32	0.737902	2.31225	2.36172	6.64959	6.01521	4.3007	3.28743
33.8	0.3	0.695701	5.01677	4.17421	1.33821	3.74	1.04355	0.737902	2.31225	2.36172	6.64959	6.01521	4.3007	3.25733
33.9	0.3	0.695701	5.07909	4.17421	1.33821	3.74	1.04355	0.737902	2.40416	2.36172	7.38082	6.01521	4.3007	3.19882
34	0.3	0.695701	5.07909	4.17421	1.33821	3.74	1.04355	0.737902	2.40416	2.65548	7.38082	6.01521	4.3007	3.27261
34.1	0.3	0.695701	5.07909	3.96611	1.33821	3.74	1.04355	0.737902	2.40416	2.65548	7.38082	6.01521	4.3007	3.29709
34.2	0.3	0.695701	5.71153	3.96611	1.33821	3.74	1.04355	0.737902	2.40416	2.65548	7.38082	6.01521	4.3007	3.27975
34.3	0.3	0.695701	6.053	3.96611	1.33821	3.74	1.04355	0.737902	2.40416	2.65548	7.38082	6.01521	4.3007	3.33245
34.4	0.3	0.695701	6.053	3.96611	1.33821	3.74	1.04355	0.737902	2.40416	2.40416	7.38082	6.01521	4.3007	3.3609
34.5	0.3	0.695701	6.053	4.91935	1.33821	3.74	1.04355	0.66	2.40416	2.40416	7.38082	6.01521	4.3007	3.33996
34.6	0.3	0.695701	6.053	4.91935	1.33821	3.84843	1.04355	0.66	2.40416	2.40416	7.38082	6.01521	4.3007	3.41291
34.7	0.3	0.695701	6.053	4.91935	1.33821	3.84843	1.04355	0.66	2.40416	2.40416	7.38082	6.01521	4.3007	3.42194
34.8	0.3	0.695701	6.053	4.91935	1.33821	3.24826	1.04355	0.66	2.40416	2.40416	7.38082	6.01521	4.3007	3.42194
34.9	0.3	0.695701	6.053	4.91935	1.33821	3.24826	1.04355	0.66	2.26808	2.40416	7.38082	6.01521	4.3007	3.37193
35	0.3	0.695701	6.053	4.91935	1.33821	3.24826	1.04355	0.66	2.26808	2.40416	7.38082	6.01521	4.3007	3.36059
35.1	0.3	0.695701	6.053	4.91935	1.33821	3.24826	1.04355	0.66	1.9383	2.40416	7.38082	6.01521	4.3007	3.36059
35.2	0.3	0.695701	6.053	4.91935	1.33821	4.03866	1.04355	0.737902	1.9383	2.40416	7.38082	6.01521	4.3007	3.33311
35.3	0.3	0.695701	5.87033	5.13124	1.33821	4.03866	1.04355	0.737902	1.9383	2.40416	7.38082	6.01521	4.3007	3.40546
35.4	0.3	0.695701	5.87033	5.4336	1.33821	4.03866	1.04355	0.737902	1.9383	2.40416	6.97	6.01521	4.3007	3.4079
35.5	0.3	0.695701	5.87033	5.4336	1.33821	4.03866	1.04355	0.737902	1.9383	2.40416	6.97	6.01521	4.3007	3.39886
35.6	0.3	0.695701	5.87033	5.4336	1.33821	4.03866	1.04355	0.737902	1.9383	2.40416	6.97	6.01521	4.3007	3.39886
35.7	0.3	0.311127	5.87033	5.4336	1.33821	4.03866	1.04355	0.737902	1.45248	2.40416	6.97	6.01521	4.3007	3.39886
35.8	0.3	0.311127	5.87033	5.4336	1.33821	4.03866	1.04355	0.737902	1.45248	2.40416	6.97	6.01521	4.3007	3.32633
35.9	0.3	0.311127	5.72	5.13124	1.33821	4.03866	1.04355	0.737902	1.77485	2.40416	6.97	6.01521	4.3007	3.32633
36	0.3	0.311127	5.92368	4.53008	1.33821	4.03866	1.04355	0.737902	1.77485	2.40416	6.97	6.01521	4.3007	3.31547
36.1	0.3	0.22	5.92368	4.53008	1.33821	4.03866	1.04355	0.737902	1.07517	2.40416	6.97	6.01521	4.3007	3.28234
36.2	0.3	0.22	5.92368	4.53008	1.33821	4.03866	1.04355	1.04355	1.07517	2.40416	6.97	6.01521	4.3007	3.21644
36.3	0.3	0.22	5.92368	4.91935	1.33821	4.03866	1.04355	1.04355	1.32774	2.40416	6.97	6.01521	4.3007	3.24192
36.4	0.3	0.22	5.92368	5.51757	1.33821	4.03866	1.04355	1.04355	1.45248	2.40416	6.97	5.78	4.3007	3.2954
36.5	0.3	0.22	5.92368	5.51757	1.33821	4.03866	1.04355	1.04355	1.45248	2.40416	6.97	5.78	4.3007	3.33605
36.6	0.3	0.22	5.92368	5.62185	1.33821	4.5779	1.04355	1.04355	1.45248	2.40416	6.97	5.78	4.3007	3.33605
36.7	0.3	0.22	5.92368	5.24782	1.33821	4.5779	1.04355	1.04355	1.45248	2.40416	6.97829	5.78	4.3007	3.38967
36.8	0.3	0.22	5.92368	4.75933	1.33821	4.5779	1.04355	0.737902	1.45248	2.40416	6.97829	5.78	4.3007	3.3592
36.9	0.3	0.22	5.92368	4.91935	1.33821	4.5779	1.04355	1.4758	1.45248	2.40416	6.97829	5.78	4.3007	3.29302
37	0.3	0.22	5.92368	4.91935	1.33821	3.44354	1.04355	1.4758	1.45248	2.40416	6.97829	6.12944	4.3007	3.36784
37.1	0.3	0.22	6.74866	4.91935	1.33821	3.44354	1.04355	1.4758	1.45248	2.40416	6.97829	6.12944	4.3007	3.30243
37.2	0.3	0.22	6.74866	4.91935	1.33821	3.44354	1.04355	1.4758	1.45248	2.40416	5.98873	6.12944	4.3007	3.37118
37.3	0.3	0.22	6.74866	4.91935	1.33821	3.44354	1.04355	1.4758	1.45248	2.40416	5.98873	6.12944	4.3007	3.28872
37.4	0.3	0.22	6.74866	4.91935	1.33821	3.44354	1.04355	1.4758	1.45248	2.40416	5.98873	6.12944	4.3007	3.28872
37.5	0.3	0.22	6.74866	4.91935	1.33821	3.44354	1.04355	1.4758	1.45248	2.40416	5.98873	6.12944	4.3007	3.28872
37.6	0.3	0.22	6.74866	5.02641	1.33821	3.44354	1.04355	1.04355	1.45248	2.40416	5.98873	6.12944	4.3007	3.28872
37.7	0.3	0.22	6.47039	5.02641	1.33821	3.44354	1.04355	1.4758	1.45248	2.40416	5.98873	6.12944	4.3007	3.26162
37.8	0.3	0.22	6.47039	5.02641	1.33821	3.44354	1.04355	1.4758	1.45248	2.41615	5.98873	6.12944	4.3007	3.27445
37.9	0.3	0.22	6.47039	5.02641	1.33821	3.44354	1.04355	1.4758	1.73367	2.41615	5.98873	6.12944	4.3007	3.27545
38	0.3	0.22	6.47039	5.02641	1.33821	3.44354	1.04355	1.4758	1.73367	2.41615	5.98873	6.12944	4.3007	3.29888
38.1	0.3	0.22	7.58601	5.11707	1.33821	3.44354	1.04355	1.4758	1.73367	2.41615	5.98873	6.12944	4.3007	3.29888
38.2	0.3	0.22	7.58601	5.32109	1.33821	3.44354	1.04355	1.4758	1.23762	2.41615	5.98873	6.12944	4.3007	3.39941
38.3	0.3	0.22	7.31314	4.53008	1.33821	3.44354	2.00731	1.4758	1.23762	2.41615	6.31064	6.12944	4.3007	3.37507
38.4	0.3	0.22	7.31314	4.53008	1.33821	3.44354	2.00731	1.4758	1.23762	2.41615	6.31064	6.12944	4.3007	3.39355
38.5	0.3	0.22	7.31314	4.53008	1.33821	3.44354	2.00731	1.4758	1.23762	2.41615	6.31064	6.12944	4.3007	3.39355
38.6	0.3	0.793221	7.31314	4.53008	1.33821	3.44354	2.00731	1.4758	1.22589	2.41615	6.31064	6.12944	4.3007	3.39355
38.7	0.3	1.3914	7.31314	4.53008	1.33821	3.44354	2.00731	1.4758	1.22589	2.41615	6.31064	6.12944	4.3007	3.44034
38.8	0.3	1.3914	7.31314	4.53008	1.33821	3.44354	2.00731	2.11303	1.22589	2.41615	6.31064	6.12944	4.3007	3.49019
38.9	0.3	1.3914	7.59876	4.53008	1.33821	3.44354	2.00731	1.86676	1.22589	2.41615	6.31064	6.12944	4.3007	3.54329
39	0.3	1.3914	7.52516	4.53008	1.33821	3.44354	2.00731	1.86676	1.22589	2.41615	6.31064	6.12944	4.3007	3.54657
39.1	0.3	1.3914	7.52516	4.53008	1.33821	3.44354	2.00731	1.86676	1.7	2.41615	6.31064	6.12944	4.3007	3.54044
39.2	0.3	0.88	7.52516	4.53008	1.33821	3.44354	2.00731	1.65	1.32774	2.41615	6.31064	6.12944	4.3007	3.57995
39.3	0.3	0.88	7.65271	4.42741	1.33821	3.44354	2.00731	1.65	1.32774	2.41615	6.31064	4.43306	4.3007	3.48825
39.4	0.3	0.88	8.07133	4.86991	1.33821	3.44354	2.00731	1.65	1.32774	2.74117	6.31064	4.43306	4.3007	3.34896
39.5	0.3	0.88	7.79682	4.86991	1.33821	3.44354	2.33345	1.18983	1.32774	2.74117	6.31064	4.43306	4.3007	3.4478
39.6	0.3	0.88	8.00812	4.86991	1.33821	3.44354	2.33345	1.18983	1.32774	2.74117	6.31064	4.43306	4.3007	3.41376
39.7	0.3	0.88	8.00812	5.21544	1.33821	3.44354	2.33345	1.18983	1.22589	2.74117	6.31064	4.43306	4.3007	3.43136
39.8	0.3	0.88	8.00812	5.31654	1.33821	3.44354	2.33345	1.18983	1.22589	2.74117	4.1676	3.8766	4.3007	3.45167
39.9	0.3	0.88	8.00812	5.31654	1.33821	3.44354	2.33345	1.18983	1.22589	2.74117	4.1676	3.8766	4.20557	3.23514
40	0.3	0.88	8.00812	5.31654	1.33821	3.44354	2.33345	1.18983	1.22589	2.74117	4.1676	4.35412	3.22552	3.22721
40.1	0	0.88	9.02	5.31654	1.33821	3.44354	2.33345	1.18983	0	2.74117	3.13465	4.15023	3.5497	3.18533
40.2	0	0.88	9.02	5.31654	1.81417	3.44354	2.33345	1.18983	0	1.83883	3.13465	4.15023	3.5497	3.09144
40.3	0	0.88	9.07083	5.22934	1.81417	3.44354	2.33345	1.18983	0	1.83883	3.13465	4.15023	3.61425	3.05591
40.4	0	0.88	9.07083	5.22934	1.81417	3.44354	2.33345	0.66	0	1.83883	3.13465	4.15023	3.61425	3.05826
40.5	0	0.88	9.07083	5.22934	1.81417	3.44354	2.33345	0.66	0	1.83096	3.13465	4.15023	1.98252	3.01411
40.6	0	0.88	9.07083	5.22934	1.81417	3.44354	2.33345	0.66	0	2.05412	3.13465	4.15023	1.98252	2.87747
40.7	0	0.88	9.07083	5.22934	1.81417	3.44354	2.33345	0.66	0	2.05412	1.9898	4.15023	1.98252	2.89607
40.8	0	0.88	9.07083	5.22934	1.81417	3.44354	2.33345	0.66	0.866833	1.7	1.9898	4.15023	1.98252	2.80067
40.9	0	0.88	9.3984	5.22934	1.81417	3.54739	2.33345	0.66	0.700928	1.7	1.9898	4.15023	1.98252	2.84339
41	0	0.88	9.3984	5.22934	1.81417	3.35815	2.33345	0.66	0.700928	1.7	1.9898	3.80132	2.90496	2.86552
41.1	0	0.88	9.25309	5.22934	1.81417	3.35815	2.33345	0.66	0.700928	1.7	1.9898	3.80132	2.90496	2.89754
41.2	0	0.88	8.29315	5.22934	1.81417	3.35815	2.33345	1.18983	0.700928	1.83883	1.22589	3.80132	2.90496	2.88543
41.3	0	0.88	7.51872	5.22934	1.81417	3.35815	0.46669	1.18983	1.07517	1.83883	1.22589	3.80132	2.90496	2.7975
41.4	0	0.88	7.51872	5.22934	1.81417	3.35815	0.46669	1.18983	0.915478	1.83883	1.22589	3.34861	2.90496	2.60859
41.5	0	0.88	7.51872	5.02641	1.40869	3.35815	0.46669	1.18983	0.915478	2.04	1.22589	3.34861	2.90496	2.55756
41.6	0	0.88	7.51872	4.33908	0.98387	3.35815	0.46669	1.04355	0.915478	2.04	1.22589	3.34861	2.90496	2.52362
41.7	0	0.311127	6.90464	4.64091	0.98387	3.35815	0.46669	1.36062	0.915478	2.236	0.85	3.34861	2.90496	2.41875
41.8	0	0.22	6.90464	4.64091	0.98387	3.35815	0.46669	1.36062	0.915478	2.40416	0.85	3.34861	3.41696	2.35675
41.9	0	0.22	6.33432	4.64091	1.40869	3.35815	0.46669	1.36062	1.90066	2.40416	1.20208	3.34861	3.41696	2.40584
42	0	0.22	6.12849	5.02159	1.40869	3.35815	0.46669	1.36062	4.08708	2.40416	1.20208	3.34861	3.74	2.50515
42.1	0	0.22	5.92368	5.02159	1.40869	3.35815	0.46669	1.36062	3.91369	2.40416	1.20208	3.34861	3.74	2.72885
42.2	0	0.22	5.51757	5.02159	1.40869	3.35815	0.46669	1.36062	2.90496	2.40416	1.20208	3.34861	3.74	2.69733
42.3	0	0.22	4.91935	5.02159	1.40869	3.35815	0.46669	1.36062	3.58615	2.40416	1.20208	3.34861	3.74	2.57943
42.4	0	0.22	4.91935	5.02159	1.40869	3.35815	0.46669	0.933381	3.75542	2.40416	1.20208	3.34861	1.36	2.58634
42.5	0	0.22	4.53008	5.4336	1.40869	3.35815	0.46669	1.86676	4.59	2.15035	1.20208	3.46733	1.36	2.36651
42.6	0	0.22	4.53008	4.70821	1.40869	3.35815	0.737902	1.86676	4.59	1.67431	1.20208	3.46733	1.36	2.50448
42.7	0	0.22	4.53008	4.70821	1.40869	3.35815	0.737902	2.11303	5.14513	1.67431	1.20208	3.46733	1.36	2.42696
42.8	0	0.22	4.33908	4.70821	1.28281	3.35815	0.737902	2.11303	5.14513	1.67431	1.20208	3.46733	1.36	2.49374
42.9	0	0.22	4.22606	4.70821	1.28281	3.35815	0.737902	2.11303	4.80833	2.84972	1.20208	3.46733	1.36	2.46734
43	0	0.22	4.22606	4.70821	0.793221	3.35815	0.737902	2.11303	5.78999	2.84972	1.20208	4.08	3.06	2.5278
43.1	0	0.22	4.22606	4.27163	0.793221	3.35815	0.737902	2.11303	6.46224	2.84972	1.20208	4.08	3.06	2.76153
43.2	0	0.311127	3.8922	3.66153	0.793221	3.35815	0.737902	2.37966	6.46224	2.84972	1.20208	4.08	2.74117	2.78117
43.3	0	0.311127	3.74	5.5	0.793221	3.35815	0.737902	2.37966	5.80992	2.84972	1.20208	4.08	2.74117	2.70575
43.4	0	0.22	3.60827	4.88479	0.793221	3.35815	0.737902	2.37966	5.80992	2.84972	1.60378	3.9796	3.46733	2.79191
43.5	0	0.22	3.43651	4.88479	0.793221	3.35815	0.737902	2.37966	6.80212	2.84972	1.60378	3.9796	3.46733	2.8077
43.6	0	0.22	2.9598	4.88479	0.793221	3.35815	0.737902	2.37966	6.2923	2.84972	1.60378	3.9796	3.46733	2.87607
43.7	0	0.311127	2.33863	4.88479	1.24451	3.35815	0.737902	2.37966	5.44266	2.84972	1.75026	3.9796	3.46733	2.79385
43.8	0	0.311127	2.16675	4.88479	1.24451	3.35815	0.737902	2.37966	5.44266	2.84972	1.75026	3.9796	3.46733	2.7287
43.9	0	0.311127	2.68544	4.88479	1.24451	3.35815	0.737902	2.37966	5.44266	2.84972	1.75026	3.9796	3.46733	2.71437
44	0	0.311127	2.68544	4.88479	1.28281	3.35815	0.737902	2.37966	5.44266	2.84972	1.75026	3.9796	3.46733	2.7576
44.1	0	0.22	2.68544	5.24782	1.28281	3.35815	0.737902	2.37966	4.09414	2.84972	1.75026	3.9796	3.46733	2.76079
44.2	0	0.22	2.68544	4.27163	1.28281	3.35815	0.737902	2.37966	4.09414	2.84972	2.13009	3.9796	3.46733	2.67107
44.3	0	0.22	2.37966	3.91699	1.28281	3.35815	0.737902	2.37966	4.09414	2.84972	2.13009	3.9796	3.46733	2.62137
44.4	0	0.22	2.26504	3.91699	1.28281	3.35815	0.737902	2.37966	4.09414	2.84972	2.13009	3.9796	2.58936	2.56634
44.5	0	0.22	2.26504	2.36947	1.28281	3.35815	0.737902	2.37966	4.09414	2.84972	2.13009	3.9796	2.58936	2.48362
44.6	0	0.22	2.16675	2.95161	1.28281	3.35815	0.737902	2.37966	4.09414	2.84972	2.13009	3.9796	2.58936	2.35466
44.7	0	0.22	2.16675	2.95161	1.28281	3.35815	0.737902	2.37966	4.09414	2.84972	2.13009	3.9796	2.58936	2.39498
44.8	0	0.22	1.7737	2.95161	1.28281	3.35815	1.68268	2.37966	4.09414	2.84972	2.13009	3.9796	0.760263	2.39498
44.9	0	0.22	1.7737	2.95161	1.28281	3.35815	1.68268	2.37966	4.09414	2.84972	2.13009	3.9796	0.760263	2.28854
45	0	0.22	1.7737	2.95161	1.28281	3.35815	1.68268	2.37966	4.09414	2.84972	2.13009	3.9796	0.760263	2.28854
45.1	0	0.22	1.7737	2.95161	1.28281	3.35815	1.68268	2.37966	4.95631	2.84972	2.13009	3.9796	0	2.28854
45.2	0	0.22	1.76	3.24826	1.28281	3.35815	1.68268	2.37966	4.95631	2.84972	2.13009	3.9796	0	2.29703
45.3	0	0.22	1.76	3.24826	1.28281	3.35815	1.68268	2.37966	3.91369	2.21	2.13009	3.9796	2.04	2.32061
45.4	0	0.22	1.76	2.64915	1.28281	3.35815	1.68268	2.37966	3.91369	2.21	2.13009	3.9796	2.04	2.35041
45.5	0	0.22	1.76	2.64915	1.28281	3.35815	1.68268	2.37966	3.91369	2.21	2.13009	3.9796	2.04	2.30049
45.6	0	0.22	1.55563	2.64915	1.28281	3.35815	1.68268	2.37966	3.91369	2.21	2.13009	3.9796	2.04	2.30049
45.7	0	0.22	1.3914	2.64915	1.28281	3.35815	1.68268	2.37966	3.91369	2.21	2.13009	3.9796	2.04	2.28346
45.8	0	0.22	1.3914	2.64915	1.28281	3.35815	1.68268	2.37966	3.91369	2.21	2.13009	3.9796	2.04	2.26977
45.9	0	0.22	1.3914	2.64915	1.28281	3.35815	1.68268	2.37966	3.91369	2.21	2.13009	3.9796	2.04	2.26977
46	0	0.22	1.1	2.64915	1.28281	3.35815	1.68268	2.37966	3.91369	2.21	2.13009	3.9796	2.04	2.26977
46.1	0	0.22	1.4758	2.64915	1.28281	3.35815	1.68268	2.37966	3.91369	2.21	2.13009	3.9796	2.04	2.24549
46.2	0	0.22	1.4758	2.64915	1.28281	3.35815	1.68268	2.37966	3.91369	2.21	2.13009	3.9796	2.04	2.2768
46.3	0	0.22	1.4758	2.33863	1.28281	3.35815	1.68268	2.37966	3.91369	2.21	2.13009	3.9796	2.04	2.2768
46.4	0	0.22	1.4758	2.33863	1.28281	3.35815	1.68268	2.37966	3.91369	2.21	2.13009	3.9796	2.04	2.25093
46.5	0	0.22	1.4758	2.07548	1.28281	3.35815	1.68268	2.37966	3.91369	2.21	2.13009	3.9796	2.04	2.25093
46.6	0	0.22	1.87968	2.07548	1.28281	3.35815	1.68268	2.37966	3.91369	2.21	2.13009	3.9796	2.04	2.229
46.7	0	0.22	1.87968	2.07548	1.28281	3.35815	1.68268	2.37966	3.91369	2.21	2.13009	3.9796	2.04	2.26265
46.8	0	0.22	1.76	2.07548	1.28281	1.96774	1.68268	2.37966	2.6005	2.21	2.13009	3.9796	2.04	2.26265
46.9	0	0.22	1.76	2.07548	1.28281	1.96774	1.68268	2.37966	2.6005	2.21	2.13009	3.9796	2.04	2.02738
47	0	0.22	2.0283	2.07548	1.28281	1.96774	1.68268	2.37966	2.6005	2.21	2.13009	3.9796	2.04	2.02738
47.1	0	0.22	2.0283	2.07548	1.28281	1.96774	1.68268	2.37966	3.43804	2.21	2.13009	3.9796	2.04	2.04974
47.2	0	0.22	2.0283	2.07548	1.28281	1.96774	1.68268	2.37966	3.43804	2.21	2.13009	3.9796	2.04	2.11953
47.3	0	0.22	2.0283	2.07548	1.28281	1.96774	1.68268	2.37966	3.43804	2.21	2.13009	3.9796	2.04	2.11953
47.4	0	0.22	2.0871	2.07548	1.28281	1.96774	1.68268	2.37966	3.43804	2.21	2.13009	3.9796	2.04	2.11953
47.5	0	0.22	2.0871	1.7737	1.28281	1.96774	1.68268	2.37966	3.43804	2.21	2.13009	3.9796	2.04	2.12443
47.6	0	0.22	2.0871	1.7737	1.28281	1.96774	1.68268	2.37966	3.43804	2.21	2.13009	3.9796	2.04	2.09928
47.7	0	0.22	2.0871	1.7737	1.28281	1.58644	1.68268	2.37966	3.43804	2.21	2.13009	3.9796	2.04	2.09928
47.8	0	0.22	2.0871	2.29687	1.28281	1.58644	1.68268	2.37966	3.43804	2.21	2.13009	3.9796	2.04	2.06751
47.9	0	0.22	2.0871	2.36947	1.28281	1.3914	1.68268	2.37966	3.43804	2.21	2.13009	3.9796	2.04	2.11111
48	0	0.22	2.0871	2.99232	1.28281	1.3914	1.68268	2.37966	3.43804	2.21	2.13009	3.9796	2.04	2.1009
48.1	0	0.22	2.0871	2.07548	1.28281	1.3914	1.68268	2.37966	3.43804	2.21	2.13009	3.9796	2.04	2.15281
48.2	0	0.22	2.0871	1.7737	1.28281	1.3914	1.68268	2.37966	3.43804	2.21	2.13009	3.9796	2.04	2.07641
48.3	0	0.22	2.0871	1.7737	1.28281	1.3914	1.68268	2.37966	3.43804	2.21	2.13009	3.9796	2.04	2.05126
48.4	0	0.22	2.0871	2.07548	1.28281	1.3914	1.68268	2.37966	3.43804	2.21	2.13009	3.9796	2.04	2.05126
48.5	0	0.22	1.96774	2.56562	1.28281	1.3914	1.68268	2.37966	3.43804	2.21	2.13009	3.9796	2.04	2.07641
48.6	0	0.22	1.96774	2.56562	1.28281	1.3914	1.68268	2.37966	3.43804	2.21	2.13009	3.9796	2.04	2.1073
48.7	0	0.22	1.96774	2.56562	1.12178	1.3914	1.68268	2.37966	3.43804	2.21	2.13009	3.9796	2.04	2.1073
48.8	0	0.22	1.96774	2.56562	1.12178	1.3914	1.68268	2.37966	3.43804	2.21	2.13009	3.9796	2.04	2.09388
48.9	0	0.22	1.96774	2.56562	1.12178	1.3914	1.68268	2.37966	3.43804	2.21	2.13009	3.9796	2.04	2.09388
49	0	0.22	1.99218	2.56562	1.12178	1.3914	1.68268	2.37966	3.43804	2.21	2.13009	3.9796	2.04	2.09388
49.1	0	0.22	2.0283	2.56562	1.12178	1.3914	1.68268	2.37966	3.43804	3.01241	2.13009	3.9796	2.04	2.09592
49.2	0	0.22	2.0283	2.56562	1.12178	1.3914	1.68268	2.37966	3.43804	3.01241	2.13009	3.9796	2.04	2.1658
49.3	0	0.22	2.24357	2.56562	1.12178	1.3914	1.68268	2.37966	3.43804	3.01241	2.13009	3.9796	2.04	2.1658
49.4	0	0.22	2.24357	2.36947	1.12178	1.3914	1.68268	2.37966	3.43804	3.01241	2.13009	3.9796	2.04	2.18374
49.5	0	0.22	2.24357	2.24357	1.12178	1.3914	1.68268	2.37966	3.43804	3.01241	2.13009	3.9796	2.04	2.16739
49.6	0	0.22	2.24357	2.29687	1.12178	1.3914	1.68268	2.37966	3.43804	3.01241	2.13009	3.9796	2.04	2.1569
49.7	0	0.22	2.24357	2.86845	1.12178	1.3914	1.68268	2.37966	3.43804	3.01241	2.13009	3.9796	2.04	2.16134
49.8	0	0.22	2.24357	2.86845	1.12178	1.3914	1.68268	2.37966	2.7674	3.01241	2.13009	3.9796	2.04	2.20897
49.9	0	0.22	2.24357	2.86845	1.12178	1.3914	1.68268	2.37966	2.7674	3.01241	2.13009	3.9796	2.04	2.15309
50	0	0.22	2.42	2.86845	1.12178	1.3914	1.68268	2.37966	2.7674	3.01241	2.13009	3.9796	3.06	2.15309
50.1	0	0.22	2.42	2.86845	1.12178	1.3914	1.68268	2.37966	2.7674	3.01241	2.13009	3.9796	3.06	2.25279
50.2	0	0.22	1.87968	2.86845	1.12178	1.3914	1.68268	2.37966	2.7674	3.01241	2.13009	3.9796	1.73367	2.25279
50.3	0	0.22	1.60162	2.86845	1.12178	1.3914	1.68268	2.37966	2.7674	3.01241	2.13009	3.9796	1.73367	2.09724
50.4	0	0.22	2.86	2.86845	1.12178	1.3914	1.68268	2.37966	2.7674	3.01241	2.13009	3.9796	1.73367	2.07406
50.5	0	0.22	1.81417	2.86845	1.12178	1.3914	1.68268	2.37966	2.7674	3.01241	2.13009	3.9796	1.73367	2.17893
50.6	0	0.22	1.76	2.86845	1.12178	1.3914	1.68268	2.37966	2.7674	3.01241	2.13009	3.9796	1.73367	2.09178
50.7	0	0.22	1.99218	2.86845	1.12178	1.3914	2.33345	2.37966	2.7674	3.01241	2.13009	3.9796	2.74117	2.08726
50.8	0	0.22	1.98	2.86845	1.12178	1.3914	2.33345	2.37966	2.7674	3.01241	2.13009	3.9796	2.74117	2.2448
50.9	0	0.22	1.99218	2.65827	1.12178	1.28281	2.33345	2.37966	2.7674	3.01241	2.13009	3.9796	2.74117	2.24378
51	0	0.22	1.81417	2.65827	1.12178	1.28281	2.33345	2.37966	2.7674	3.01241	2.13009	3.9796	2.74117	2.21824
51.1	0	0.22	1.81417	2.65827	1.12178	1.28281	2.33345	2.37966	2.7674	3.01241	2.13009	3.9796	2.74117	2.2034
51.2	0	0.22	1.81417	2.65827	1.12178	1.28281	2.33345	2.37966	2.7674	3.01241	2.13009	3.9796	2.74117	2.2034
51.3	0	0.22	1.81417	1.87968	1.12178	1.28281	2.33345	2.37966	2.7674	3.01241	2.13009	3.9796	2.74117	2.2034
51.4	0	0.22	1.81417	1.87968	1.12178	1.28281	2.33345	2.37966	2.7674	3.01241	2.13009	3.9796	2.74117	2.13852
51.5	0	0.22	1.81417	2.65827	1.12178	1.28281	2.33345	2.37966	2.7674	3.01241	2.13009	3.9796	2.74117	2.13852
51.6	0	0.22	1.81417	2.65827	1.12178	0.793221	2.33345	2.37966	2.7674	3.01241	2.13009	3.9796	2.74117	2.2034
51.7	0	0.22	1.81417	2.0283	1.12178	0.793221	2.33345	2.37966	2.7674	3.01241	2.13009	3.9796	2.74117	2.1626
51.8	0	0.22	1.81417	2.99232	1.12178	0.793221	2.33345	2.37966	2.7674	3.01241	2.13009	3.9796	2.74117	2.1101
51.9	0	0.22	1.81417	2.99232	1.12178	0.793221	2.33345	2.37966	2.7674	3.01241	2.13009	3.9796	2.74117	2.19044
52	0	0.22	1.81417	2.99232	1.12178	0.793221	2.33345	2.37966	2.7674	3.01241	2.13009	3.9796	2.74117	2.19044
52.1	0	0.22	1.81417	2.99232	1.12178	0.793221	2.33345	2.37966	2.7674	3.01241	2.13009	3.9796	2.74117	2.19044
52.2	0	0.22	1.81417	2.99232	1.12178	0.793221	2.33345	2.37966	2.7674	3.01241	2.13009	3.9796	2.74117	2.19044
52.3	0	0.22	1.81417	2.99232	1.12178	0.793221	2.33345	2.37966	2.7674	3.01241	2.13009	3.9796	2.74117	2.19044
52.4	0	0.22	1.81417	2.57503	1.12178	0.793221	2.33345	2.37966	2.7674	3.01241	2.13009	3.9796	2.74117	2.19044
52.5	0	0.22	1.81417	2.45967	1.12178	0.793221	2.33345	2.37966	2.7674	3.01241	2.13009	3.9796	2.74117	2.15567
52.6	0	0.22	1.81417	2.45967	1.12178	0.793221	2.33345	2.37966	2.7674	3.01241	2.13009	3.9796	2.74117	2.14605
52.7	0	0.22	1.81417	2.45967	1.28281	0.793221	2.33345	2.37966	2.7674	3.01241	2.13009	3.9796	2.74117	2.14605
52.8	0	0.22	2.16675	2.86	1.28281	0.793221	2.33345	2.37966	2.7674	3.01241	2.13009	3.9796	2.74117	2.15947
52.9	0	0.22	1.60162	2.86	1.28281	0.793221	2.33345	2.37966	2.7674	3.01241	2.13009	3.9796	2.74117	2.22221
53	0	0.22	1.60162	2.86	1.28281	1.3914	2.33345	2.37966	2.7674	3.01241	2.13009	3.9796	2.74117	2.17512
53.1	0	0.22	1.60162	2.86	1.28281	1.3914	2.33345	2.37966	2.7674	3.01241	2.13009	3.9796	2.74117	2.22497
53.2	0	0.22	1.60162	3.14992	1.28281	1.3914	2.33345	2.37966	2.7674	3.01241	2.13009	3.9796	2.74117	2.22497
53.3	0	0.22	1.60162	3.14992	1.28281	1.3914	2.33345	2.37966	2.7674	3.01241	2.13009	3.9796	2.74117	2.24913
53.4	0	0.22	1.60162	3.14992	1.28281	1.3914	2.33345	2.37966	2.7674	3.01241	2.13009	3.9796	2.74117	2.24913
53.5	0	0.22	1.60162	3.14992	1.28281	1.3914	2.33345	2.37966	2.7674	3.01241	2.13009	3.9796	2.74117	2.24913
53.6	0	0.22	1.60162	3.14992	1.28281	1.3914	2.33345	2.37966	2.7674	3.01241	2.13009	3.9796	2.74117	2.24913
53.7	0	0.22	1.60162	3.14992	1.28281	1.3914	2.33345	2.37966	2.7674	3.01241	2.13009	3.9796	2.74117	2.24913
53.8	0	0.22	1.60162	3.14992	1.28281	1.3914	2.33345	2.37966	2.7674	3.01241	2.13009	3.9796	2.74117	2.24913
53.9	0	0.22	3.3	3.14992	1.28281	1.3914	2.33345	2.37966	2.7674	3.01241	2.13009	3.9796	2.74117	2.24913
54	0	0.22	1.67547	3.14992	1.28281	1.3914	2.33345	2.37966	2.7674	3.01241	2.13009	3.9796	2.74117	2.39066
54.1	0	0.22	2.0871	3.14992	1.28281	1.3914	2.33345	2.37966	2.7674	3.01241	2.13009	3.9796	2.74117	2.25528
54.2	0	0.22	2.0871	3.14992	1.28281	1.3914	2.33345	2.37966	2.7674	3.01241	2.13009	3.9796	2.74117	2.28958
54.3	0	0.22	2.0871	3.14992	1.28281	1.3914	2.33345	2.37966	2.7674	3.01241	2.13009	3.9796	2.74117	2.28958
54.4	0	0.22	2.0871	3.14992	1.28281	1.3914	2.33345	2.37966	2.7674	3.01241	2.13009	3.9796	2.74117	2.28958
54.5	0	0.22	2.0871	3.14992	1.28281	1.3914	2.33345	5.32109	2.7674	3.01241	2.13009	3.9796	2.74117	2.28958
54.6	0	0.22	2.0871	3.14992	1.28281	1.3914	2.33345	5.32109	2.7674	3.01241	2.13009	3.9796	2.74117	2.5347
54.7	0	0.22	2.0871	3.14992	1.28281	1.3914	2.33345	5.32109	2.7674	3.01241	2.13009	3.9796	2.74117	2.5347
54.8	0	0.793221	2.0871	3.14992	1.28281	1.3914	2.33345	5.32109	2.7674	3.01241	2.13009	3.9796	2.74117	2.5347
54.9	0	0.793221	2.0871	3.14992	1.28281	1.3914	2.33345	5.32109	2.7674	3.01241	2.13009	3.9796	2.74117	2.58247
55	0	0.793221	2.0871	3.14992	1.28281	1.3914	2.33345	5.32109	2.7674	3.01241	2.13009	3.9796	2.74117	2.58247
55.1	0	0.793221	2.0871	3.14992	1.28281	1.3914	2.33345	5.32109	2.7674	3.01241	2.13009	3.9796	2.74117	2.58247
55.2	0	0.793221	2.0871	3.14992	1.28281	1.3914	2.33345	5.32109	2.7674	3.01241	2.13009	3.9796	2.74117	2.58247
55.3	0	0.793221	2.0871	3.14992	1.28281	1.3914	2.33345	5.32109	2.7674	3.01241	2.13009	3.9796	2.74117	2.58247
55.4	0	0.793221	2.0871	3.14992	1.28281	1.3914	2.33345	5.32109	2.7674	3.01241	2.13009	3.9796	2.74117	2.58247
55.5	0	0.793221	2.0871	3.14992	1.28281	1.3914	2.33345	5.32109	2.7674	3.01241	2.13009	3.9796	2.74117	2.58247
55.6	0	0.793221	2.0871	3.14992	1.28281	1.3914	2.33345	5.32109	2.7674	3.01241	2.13009	3.9796	2.74117	2.58247
55.7	0	0	2.0871	3.14992	1.28281	1.3914	2.33345	5.32109	2.7674	3.01241	2.13009	3.9796	2.74117	2.58247
55.8	0	0	2.0871	3.14992	1.28281	1.3914	2.33345	5.32109	2.7674	3.01241	2.13009	3.9796	2.74117	2.51637
55.9	0	0	2.0871	2.95161	1.28281	1.3914	2.33345	5.32109	2.7674	3.01241	2.13009	3.9796	2.74117	2.51637
56	0	0	2.0871	2.75659	1.28281	1.3914	2.33345	5.21776	2.7674	3.01241	2.74643	3.9796	2.74117	2.49984
56.1	0	0	2.0871	2.2	1.28281	1.3914	2.33345	5.21776	2.7674	3.01241	2.74643	3.9796	2.74117	2.52634
56.2	0	0	2.0871	2.2	1.28281	1.3914	2.33345	5.21776	2.7674	3.01241	2.74643	3.9796	2.74117	2.47996
56.3	0	0	2.0871	2.2	1.28281	1.3914	2.33345	5.21776	2.7674	3.01241	2.74643	3.9796	2.74117	2.47996
56.4	0	0	2.0871	3.73352	1.28281	1.3914	2.33345	5.21776	2.7674	3.01241	2.74643	3.9796	2.74117	2.47996
56.5	0	0	2.0871	3.73352	1.28281	1.3914	2.33345	5.21776	2.7674	3.01241	2.74643	3.9796	2.74117	2.60775
56.6	0	0	2.0871	3.58134	1.28281	1.3914	2.33345	5.21776	2.7674	3.01241	2.74643	3.9796	2.74117	2.60775
56.7	0	0	2.0871	3.58134	1.28281	1.3914	2.33345	5.21776	2.7674	3.01241	2.74643	3.9796	2.74117	2.59507
56.8	0	0	2.0871	3.27054	1.28281	1.3914	2.33345	5.21776	2.7674	3.01241	2.74643	3.9796	2.74117	2.59507
56.9	0	0	2.0871	3.27054	1.28281	1.3914	2.33345	5.21776	2.7674	3.01241	2.74643	3.9796	2.74117	2.56917
57	0	0	2.0871	3.27054	1.28281	1.3914	2.33345	5.21776	2.7674	3.01241	2.74643	3.9796	2.74117	2.56917
57.1	0	0	2.0871	3.11127	1.28281	1.3914	2.33345	4.48849	2.7674	3.01241	2.74643	3.9796	2.74117	2.56917
57.2	0	0	2.0871	3.17289	1.28281	1.3914	2.33345	4.48849	2.7674	3.01241	2.74643	3.9796	2.74117	2.49513
57.3	0	0	2.0871	3.17289	1.28281	1.3914	2.33345	4.48849	2.7674	3.01241	2.74643	3.9796	2.74117	2.50026
57.4	0	0	2.0871	3.27054	1.28281	1.3914	2.33345	4.48849	2.7674	3.01241	2.74643	3.9796	2.74117	2.50026
57.5	0	0	2.0871	3.27054	1.28281	1.3914	2.33345	4.48849	2.7674	3.01241	2.74643	3.9796	2.74117	2.5084
57.6	0	0	2.0871	3.27054	1.28281	1.3914	2.33345	4.48849	2.7674	3.01241	2.74643	3.9796	2.74117	2.5084
57.7	0	0	2.0871	3.27054	1.28281	1.3914	2.33345	4.48849	2.7674	3.01241	2.74643	3.9796	2.74117	2.5084
57.8	0	0	2.0871	3.27054	1.28281	1.55563	2.33345	5.21776	2.7674	3.01241	2.74643	3.9796	2.74117	2.5084
57.9	0	0	2.0871	3.27054	1.28281	0.793221	2.33345	5.21776	2.7674	3.01241	2.74643	3.9796	2.74117	2.58286
58	0	0	2.0871	3.27054	1.28281	0.793221	2.33345	5.21776	2.7674	3.01241	2.74643	3.9796	2.74117	2.51932
58.1	0	0	2.0871	3.27054	1.28281	0.793221	2.33345	5.21776	2.7674	3.01241	2.74643	3.9796	2.74117	2.51932
58.2	0	0	2.0871	3.27054	1.28281	0.793221	2.33345	5.21776	2.7674	3.01241	2.74643	3.9796	2.74117	2.51932
58.3	0	0	2.0871	3.27054	1.28281	0.793221	2.33345	5.21776	2.7674	3.01241	2.74643	3.9796	2.74117	2.51932
58.4	0	0	2.24357	2.86845	1.28281	0.793221	2.33345	5.21776	2.7674	3.01241	2.74643	3.9796	2.74117	2.51932
58.5	0	0	3.11127	2.86845	1.28281	1.55563	2.33345	5.21776	2.7674	3.01241	2.74643	3.9796	2.74117	2.49886
58.6	0	0	1.60162	2.86845	1.28281	1.55563	2.33345	5.21776	2.7674	3.01241	2.74643	3.9796	2.74117	2.6347
58.7	0	0	1.60162	2.86845	1.28281	1.55563	2.33345	5.21776	2.7674	3.01241	2.74643	3.9796	2.74117	2.50889
58.8	0	0	1.60162	2.95161	1.28281	1.55563	2.33345	5.21776	3.04105	3.01241	2.74643	3.9796	2.74117	2.50889
58.9	0	0	1.60162	2.16675	1.28281	1.55563	2.33345	5.21776	2.74117	3.01241	2.74643	3.9796	2.74117	2.53863
59	0	0	1.60162	2.16675	1.28281	0.491935	2.33345	5.21776	2.74117	3.01241	2.74643	3.9796	2.74117	2.44823
59.1	0	0	1.60162	1.96774	1.28281	0.491935	2.33345	5.21776	2.74117	3.01241	2.74643	3.9796	2.74117	2.35959
59.2	0	0	1.60162	2.33863	1.28281	0.98387	2.33345	5.21776	2.74117	3.50464	2.74643	3.9796	2.15035	2.34301
59.3	0	0	1.60162	3.43651	1.28281	0.98387	2.33345	5.21776	2.74117	3.50464	2.74643	3.9796	2.15035	2.40669
59.4	0	0	1.60162	4.15095	1.28281	0.98387	2.33345	5.21776	2.74117	3.50464	2.74643	3.9796	2.15035	2.49818
59.5	0	0	1.60162	4.15095	1.28281	0.98387	2.33345	5.21776	2.74117	3.50464	1.7	3.9796	2.15035	2.55772
59.6	0	0	1.60162	3.91699	1.28281	0.98387	2.33345	5.21776	2.236	3.50464	1.7	3.9796	2.15035	2.47052
59.7	0	0	1.60162	3.91699	1.28281	0.98387	2.33345	5.21776	2.236	3.50464	0.991262	3.9796	2.15035	2.40892
59.8	0	0	1.60162	3.91699	1.28281	1.4758	2.33345	5.21776	2.236	2.80371	0.866833	3.9796	2.15035	2.34986
59.9	0	0	1.60162	3.91699	1.28281	1.4758	2.33345	5.21776	2.236	2.80371	0.85	3.9796	2.15035	2.32208
60	0	0	1.67547	3.73352	1.28281	1.4758	2.33345	5.21776	2.236	2.80371	0.866833	3.9796	2.15035	2.32067
60.1	0.62	0	1.67547	3.58134	1.28281	1.4758	2.33345	5.21776	2.236	2.80371	0.866833	4.09414	2.15035	2.31294
60.2	0.62	0	1.67547	3.12679	1.28281	1.4758	2.33345	5.21776	2.236	2.80371	0.866833	4.09414	2.15035	2.30981
60.3	0.62	0	1.67547	3.12679	1.3914	1.4758	1.36062	5.21776	2.236	2.80371	0.866833	4.09414	2.15035	2.27193
60.4	0.62	0.22	1.67547	2.16675	1.3914	1.4758	1.36062	5.21776	2.236	2.80371	0.866833	4.09414	2.15035	2.19991
60.5	0.62	0.22	1.67547	2.16675	1.3914	1.4758	1.36062	5.21776	0.537587	2.80371	1.90066	4.09414	2.15035	2.13824
60.6	0.62	0.22	1.67547	2.16675	1.3914	1.4758	1.36062	5.21776	1.37058	1.40186	2.21	4.35412	2.15035	2.08285
60.7	0.62	0.22	1.67547	2.16675	1.3914	1.4758	1.36062	5.21776	2.72	1.40186	2.52723	4.35412	2.15035	2.08289
60.8	0.62	0.22	1.67547	2.16675	1.3914	1.4758	1.36062	5.21776	2.72	1.56732	2.52723	4.35412	7.67075	2.22178
60.9	0.62	0.22	1.67547	2.16675	1.1	1.4758	1.36062	5.21776	2.72	1.98252	3.50464	5.65873	8.08171	2.6956
61	0.62	0.22	1.67547	2.16675	1.1	1.4758	1.36062	5.21776	7.82739	2.05412	3.50464	5.65873	8.08171	2.93033
61.1	0.62	0.22	1.67547	2.16675	1.1	1.4758	1.36062	5.21776	6.2923	2.21	3.92475	5.65873	8.08171	3.36192
61.2	0.62	0.22	1.67547	2.72125	1.1	1.4758	1.36062	5.21776	6.2923	2.40416	4.08	6.84237	9.67059	3.28199
61.3	0.62	0.22	1.28281	2.72125	1.1	1.4758	1.36062	5.21776	6.2923	2.40416	5.65106	6.84237	9.67059	3.58836
61.4	0.62	0.22	1.28281	2.72125	1.1	1.4758	1.36062	5.21776	6.2923	2.40416	5.81986	7.14809	10.2903	3.68656
61.5	0.62	0.22	1.28281	2.72125	1.12178	1.24451	0.737902	5.21776	6.2923	2.05412	6.66478	7.14809	10.3407	3.77774
61.6	0.62	0.22	1.28281	2.07548	1.12178	1.24451	0.737902	5.21776	6.2923	2.05412	7.17231	7.14809	10.3407	3.75383
61.7	0.62	0.22	1.28281	2.80014	1.1	1.24451	0.737902	5.21776	6.2923	2.05412	7.34156	7.14809	10.3407	3.74231
61.8	0.62	0.22	1.28281	3.27054	1.1	1.24451	0.737902	5.21776	6.2923	2.05412	7.68016	7.20447	10.3407	3.81499
61.9	0.62	0.22	1.1	3.17289	1.1	1.24451	0.737902	5.21776	6.2923	2.05412	7.68016	7.20447	10.3407	3.8871
62	0.62	0.311127	1.1	3.12679	1.1	1.24451	0.737902	5.21776	6.2923	2.05412	7.68016	7.20447	10.3407	3.86373
62.1	0.62	0.311127	1.1	3.12679	1.1	1.24451	0.737902	5.21776	6.2923	2.15035	7.84951	7.20447	10.3407	3.86749
62.2	0.62	0.311127	1.40869	3.84843	1.1	1.24451	1.04355	5.21776	6.2923	2.15035	7.84951	7.20447	10.3407	3.88962
62.3	0.62	0.311127	2.75659	3.84843	1.58644	1.1	1.04355	5.21776	6.80212	2.15035	9.20515	7.20447	10.3407	4.00095
62.4	0.62	0.311127	4.73895	3.84843	1.58644	1.1	1.18983	3.5695	6.80212	2.47524	9.20515	7.20447	10.3407	4.29722
62.5	0.62	0.491935	5.56561	3.84843	2.57503	1.1	1.18983	3.5695	6.80212	2.63911	9.20515	7.52622	10.3407	4.36433
62.6	0.62	0.491935	7.31314	3.84843	2.57503	1.1	1.18983	3.5695	6.80212	2.63911	9.20515	7.52622	10.3407	4.57114
62.7	0.62	0.491935	8.1132	3.84843	2.57503	1.1	1.18983	1.86676	6.80212	3.4	9.37469	7.52622	10.3407	4.71676
62.8	0.62	0.491935	8.68094	3.84843	2.57503	1.1	2.66055	1.86676	6.80212	3.4	9.37469	7.52622	10.3407	4.71908
62.9	0.62	0.491935	9.28442	3.74647	3.27054	1.1	2.66055	1.86676	6.97207	3.4	9.37469	7.52622	10.3407	4.88895
63	0.62	0.491935	10.7867	3.74647	3.27054	1.1	2.66055	1.86676	7.48772	3.4	9.37469	7.52622	10.0688	5.00286
63.1	0.62	0.491935	11.0022	3.74647	3.27054	1.28281	2.66055	1.86676	7.48772	3.4	9.71383	7.52622	10.0688	5.14837
63.2	0.62	0.695701	11.4337	4.0566	3.27054	1.28281	2.66055	1.86676	7.48772	5.12544	10.3923	7.52622	10.0688	5.20982
63.3	0.62	1.12178	12.124	3.60827	3.27054	1.86676	2.66055	1.86676	7.48772	5.12544	10.3923	7.52622	10.0688	5.48892
63.4	0.62	1.12178	13.2458	3.60827	3.27054	1.86676	2.66055	2.11303	7.48772	5.12544	10.3923	7.52622	10.0688	5.59326
63.5	0.62	1.12178	13.4614	3.58134	3.47851	1.86676	2.66055	2.11303	7.48772	5.12544	10.3923	7.52622	10.0688	5.70726
63.6	0.62	1.12178	14.0697	3.58134	3.47851	1.86676	2.66055	3.04245	7.48772	5.12544	10.3923	7.52622	10.0688	5.74032
63.7	0.62	1.12178	14.9406	3.58134	3.47851	1.86676	2.66055	3.04245	7.48772	5.12544	10.3923	7.52622	10.0688	5.86846
63.8	0.62	1.12178	14.2865	4.27163	3.47851	1.86676	2.66055	3.04245	7.48772	5.12544	10.3923	7.52622	10.0688	5.94104
63.9	0.62	1.12178	15.4079	4.27163	3.47851	1.86676	2.66055	2.83877	7.48772	5.12544	10.3923	7.60263	10.0688	5.94405
64	0.62	1.12178	15.8415	4.27163	3.47851	1.86676	2.66055	2.83877	7.48772	5.12544	10.3923	7.60263	10.0688	6.02689
64.1	0.62	1.12178	16.0961	4.27163	3.47851	2.68544	2.66055	3.26683	7.48772	5.12544	10.3923	7.60263	10.0688	6.06303
64.2	0.62	1.12178	17.1797	4.27163	4.10994	2.68544	2.66055	3.26683	7.48772	5.201	10.3923	7.60263	10.402	6.18815
64.3	0.62	1.12178	17.8675	4.27163	4.10994	2.68544	5.94916	3.26683	7.48772	5.201	10.3923	7.60263	10.402	6.36513
64.4	0.62	1.12178	17.8675	4.27163	4.10994	2.68544	5.94916	3.26683	7.48772	5.201	10.3923	7.60263	10.402	6.69649
64.5	0.62	1.12178	18.9519	4.27163	4.74915	2.68544	5.94916	3.76258	7.48772	5.201	10.3923	7.60263	10.402	6.69649
64.6	0.62	1.12178	19.6035	4.27163	4.74915	2.68544	5.94916	3.76258	7.48772	5.201	10.3923	7.60263	10.402	6.88144
64.7	0.62	1.12178	20.0055	4.27163	4.74915	3.05634	5.94916	3.76258	7.48772	5.201	10.3923	7.60263	10.402	6.93574
64.8	0.62	1.99218	20.0731	4.27163	4.74915	3.14992	6.93785	3.5695	7.48772	5.201	10.3923	7.60263	10.7356	7.00015
64.9	0.62	1.99218	21.2718	4.27163	4.74915	3.14992	6.93785	3.5695	7.48772	5.23699	10.3923	8.00265	10.7356	7.18021
65	0.62	1.99218	21.3434	4.27163	4.27163	3.35815	6.93785	3.5695	7.48772	5.27822	11.012	9.249	10.7356	7.31644
65.1	0.62	1.99218	21.6653	4.33908	4.27163	3.74	6.93785	3.5695	7.48772	5.23699	10.9647	9.249	10.7356	7.45891
65.2	0.62	2.42998	21.6653	4.33908	4.96343	4.42741	6.93785	3.5695	7.48772	5.23699	10.9449	9.249	10.7356	7.51579
65.3	0.62	2.86845	21.6653	4.33908	4.32231	4.42741	6.93785	3.5695	7.48193	5.201	11.097	9.00198	10.7356	7.66556
65.4	0.62	2.86845	22.6504	4.33908	4.32231	3.84843	6.93785	3.5695	7.48193	5.201	11.2252	9.00198	10.7356	7.63728
65.5	0.62	2.86845	22.6813	4.33908	4.32231	3.84843	6.93785	4.4397	7.48193	5.201	11.565	9.00198	10.7356	7.68181
65.6	0.62	2.86845	22.6813	4.62524	4.32231	3.84843	6.93785	3.3	7.48193	5.201	11.565	9.00198	10.8054	7.78522
65.7	0.62	2.86845	22.8684	4.62524	4.32231	4.5779	6.93785	3.3	8.16	5.56864	11.565	9.00198	10.8054	7.71991
65.8	0.62	2.86845	22.8684	4.33908	4.32231	4.5779	6.93785	3.3	8.16	5.56864	11.565	9.00198	10.8054	7.88342
65.9	0.62	2.86845	23.3345	4.33908	4.91935	4.42741	6.93785	3.3	8.16	5.56864	11.5712	9.00198	10.8054	7.85958
66	0.62	2.86845	23.5523	4.4	4.91935	4.03866	6.93785	3.3	8.33	5.56864	11.6049	9.249	10.8054	7.93616
66.1	0.62	3.14992	24.2699	4.4	5.17819	4.03866	6.93785	3.3	8.33	5.56864	11.7902	9.249	10.8054	7.96455
66.2	0.62	3.14992	24.992	4.4	5.39337	4.03866	7.94745	3.3	8.33	5.56864	11.7902	9.249	11.4696	8.08481
66.3	0.62	3.14992	24.992	4.4	6.47413	4.03866	7.94745	3.3	8.67	5.56864	11.7902	9.33608	11.4696	8.30241
66.4	0.62	3.14992	24.9562	5.4336	6.47413	4.42741	7.94745	3.50795	8.67	5.56864	11.7902	9.33608	11.4696	8.42806
66.5	0.62	3.14992	25.0781	5.4336	5.92368	4.42741	7.94745	3.50795	8.67	5.56864	11.7902	9.33608	11.4696	8.56094
66.6	0.62	3.14992	25.3573	5.62185	5.92368	4.42741	7.94745	3.50795	8.67	6.31751	11.7902	9.33608	11.4696	8.52522
66.7	0.62	3.14992	25.4259	5.62185	5.92368	4.42741	7.94745	3.50795	8.67167	6.45105	11.7902	9.33608	11.8025	8.62659
66.8	0.62	3.14992	26.3302	5.62185	5.92368	4.33908	7.94745	3.50795	8.67167	6.77445	11.7902	9.33608	11.8025	8.67131
66.9	0.62	3.14992	26.3302	7.31314	5.92368	4.33908	7.94745	3.50795	9.18	6.77445	11.6397	9.33608	11.8025	8.76625
67	0.62	3.14992	26.5116	7.3954	5.92368	4.33908	7.94745	3.50795	9.35	9.03722	11.6397	9.33608	11.8025	8.93701
67.1	0.62	3.14992	26.9462	7.88632	5.92368	4.33908	7.94745	3.50795	9.52	7.75319	11.6397	9.33608	11.8025	9.16171
67.2	0.62	3.14992	26.9462	7.7251	5.71153	4.15095	7.94745	3.50795	9.52	8.17415	12.2977	9.33608	11.8025	9.146
67.3	0.62	3.14992	26.9462	7.7251	5.71153	4.15095	7.94745	4.30267	8.5017	9.20044	12.2977	9.33608	11.8025	9.18912
67.4	0.62	3.14992	26.9812	8.16375	5.71153	4.15095	7.94745	4.30267	8.5017	9.7376	12.2977	9.33608	11.8025	9.25602
67.5	0.62	3.14992	26.5845	8.16375	5.71153	4.15095	7.94745	4.30267	9.19416	9.90095	12.2977	9.33608	11.8025	9.34025
67.6	0.62	3.14992	26.5845	8.8055	5.71153	4.15095	7.94745	3.50795	9.3639	10.6491	12.2977	9.33608	10.8054	9.37851
67.7	0.62	3.14992	28.2843	8.8055	5.71153	4.15095	7.94745	3.50795	9.3639	10.6491	12.2977	9.00198	10.3407	9.35917
67.8	0.62	3.14992	27.9712	9.07083	5.71153	4.15095	7.94745	3.50795	9.3639	11.6198	12.2977	9.00198	10.3407	9.43425
67.9	0.62	3.14992	27.4516	9.07083	5.71153	4.15095	7.94745	3.50795	9.3639	11.6198	12.2977	9.00198	10.3407	9.51116
68	0.62	3.79779	27.1635	9.07083	5.71153	4.15095	7.94745	3.50795	9.3639	11.6198	12.2977	9.07233	10.3407	9.46786
68.1	0.62	3.79779	27.1635	9.33899	5.71153	4.15095	9.92198	3.50795	9.3639	11.6198	12.2977	9.07233	10.3407	9.50371
68.2	0.62	3.79779	27.7837	9.33899	6.13638	4.15095	9.92198	3.50795	9.3639	11.6198	12.2977	9.07233	10.3407	9.6906
68.3	0.62	3.79779	27.8159	9.33899	6.13638	4.15095	9.92198	3.50795	9.3639	11.6198	12.2977	9.81299	10.3407	9.77768
68.4	0.62	3.79779	27.8498	9.33899	6.13638	4.15095	9.92198	3.50795	9.3639	11.6198	12.2977	9.81299	10.3407	9.84209
68.5	0.62	3.79779	27.8498	9.33899	6.13638	4.15095	9.92198	3.50795	9.57449	11.6198	12.2977	9.81299	10.3407	9.84491
68.6	0.62	3.79779	27.8498	9.33899	6.13638	4.15095	9.92198	3.25012	9.57449	11.6198	12.2977	9.81299	10.402	9.86246
68.7	0.62	3.79779	27.8498	9.33899	6.13638	4.15095	9.92198	3.25012	9.57449	11.6198	12.2977	9.81299	10.402	9.84609
68.8	0.62	3.79779	27.8498	9.33899	6.13638	4.15095	9.92198	2.33345	9.88342	11.6198	12.2977	9.81299	10.402	9.84609
68.9	0.62	3.79779	27.8498	10.0335	6.13638	4.15095	9.92198	2.33345	9.88342	11.6198	12.2977	9.81299	10.402	9.79544
69	0.62	3.79779	27.8498	10.0335	6.13638	4.15095	9.92198	2.33345	9.88342	11.6198	12.2977	9.81299	10.402	9.85332
69.1	0.62	3.79779	27.8498	10.0335	6.13638	4.75933	9.92198	2.33345	9.88342	12.7409	12.2977	9.81299	10.402	9.85332
69.2	0.62	3.79779	28.2843	10.0335	6.13638	4.75933	9.92198	2.11303	9.37469	12.9021	12.2977	9.81299	10.402	9.99744
69.3	0.62	3.79779	28.2843	10.0335	6.13638	4.75933	9.92198	2.11303	10.5892	12.9021	12.2977	9.00198	10.402	9.98632
69.4	0.62	3.58134	28.2843	10.0335	6.13638	4.75933	9.92198	2.11303	10.5892	13.769	12.2977	9.28019	11.0696	10.02
69.5	0.62	3.58134	28.0334	10.1915	6.13638	4.75933	9.92198	2.11303	10.5892	13.769	12.2977	9.28019	11.0696	10.153
69.6	0.62	3.58134	28.4685	10.1415	6.13638	4.75933	9.92198	2.11303	10.5892	13.3912	12.2977	9.28019	11.0696	10.1452
69.7	0.62	3.58134	28.3194	10.4053	6.13638	4.75933	9.92198	2.11303	10.5892	13.3912	12.2977	9.28019	11.0696	10.1458
69.8	0.62	3.58134	29.1216	10.4053	6.13638	4.75933	9.92198	2.11303	10.5892	13.2251	12.2977	9.28019	11.0696	10.1554
69.9	0.62	3.58134	29.5571	10.4053	6.13638	4.75933	9.92198	2.11303	10.5892	13.1736	12.2977	9.28019	11.0696	10.2084
70	0.62	3.58134	28.6549	11.1768	6.13638	4.75933	9.92198	2.11303	10.5892	13.1736	12.2977	9.28019	11.0696	10.2404
70.1	0.62	3.58134	28.7536	11.1768	6.13638	4.75933	9.92198	2.11303	10.5892	13.1736	12.2977	9.61665	11.0696	10.2295
70.2	0.62	3.58134	29.3714	11.6101	6.13638	4.75933	9.92198	2.11303	10.5892	13.3361	12.2977	9.61665	11.0696	10.2658
70.3	0.62	4.01462	29.5571	11.6101	6.13638	4.75933	9.92198	2.11303	8.67666	13.3361	12.2977	9.61665	11.0696	10.3669
70.4	0.62	4.01462	29.5571	11.6101	6.13638	4.75933	11.5688	2.11303	8.67666	13.3361	12.2977	9.61665	11.0696	10.2591
70.5	0.62	4.01462	29.9927	11.6101	6.13638	4.75933	11.5688	2.11303	9.3639	14.0361	12.2977	9.61665	11.0696	10.3963
70.6	0.62	4.01462	29.9927	12.3396	6.13638	4.75933	11.5688	2.11303	9.3639	14.0361	12.2977	9.61665	11.0696	10.5482
70.7	0.62	4.01462	29.9927	12.3396	6.13638	4.75933	11.5688	2.11303	9.3639	14.0361	12.2977	9.61665	11.0696	10.609
70.8	0.62	4.01462	30.2106	12.5554	6.13638	4.75933	11.5688	2.11303	9.3639	14.1988	12.2977	9.61665	11.0696	10.609
70.9	0.62	4.01462	29.3393	12.5554	6.13638	4.75933	11.5688	2.11303	8.8547	14.1988	12.2977	9.61665	11.0696	10.6587
71	0.62	4.01462	29.3393	12.0439	7.63688	4.45466	11.5688	2.21371	8.8547	14.1988	12.2977	9.61665	11.0696	10.5437
71.1	0.62	4.01462	29.3393	12.0439	7.56045	4.45466	11.5688	0.99	8.16177	14.1988	12.6943	9.61665	11.0696	10.6091
71.2	0.62	4.01462	29.3393	12.0439	7.56045	4.45466	11.5688	0.99	8.68499	14.1988	12.6943	9.61665	11.0696	10.4761
71.3	0.62	4.01462	29.1216	12.0439	7.56045	4.45466	11.5688	1.4758	9.55787	14.1988	12.0208	9.61665	11.0696	10.5197
71.4	0.62	4.01462	29.1216	11.7921	7.56045	4.45466	11.5688	1.4758	9.55787	14.1988	12.0208	9.61665	11.0696	10.5586
71.5	0.62	4.01462	29.1216	11.7921	7.56045	4.45466	11.5688	1.4758	9.55787	14.1988	12.0208	9.95335	11.0696	10.5376
71.6	0.62	4.01462	29.1216	14.2185	7.56045	4.45466	11.5688	1.4758	9.54425	14.1988	12.0208	9.95335	11.0696	10.5657
71.7	0.62	4.01462	29.1216	14.4364	8.43206	4.45466	11.5688	1.4758	9.54425	14.1988	12.0208	9.95335	11.0696	10.7668
71.8	0.62	4.01462	29.7448	15.3086	8.43206	4.45466	11.5688	1.4758	9.19416	14.1988	12.0208	9.61665	11.0696	10.8576
71.9	0.62	4.01462	29.8398	15.2817	8.43206	4.45466	11.5688	1.4758	9.19416	14.1988	12.0208	9.61665	11.0696	10.9249
72	0.62	4.01462	29.8398	15.2817	8.43206	4.45466	11.5688	2.98828	9.19416	14.1988	12.0208	9.61665	11.0696	10.9306
72.1	0.62	4.01462	29.8398	14.3608	8.43206	4.45466	11.5688	1.18983	9.19416	14.1988	12.0208	9.61665	11.0696	11.0567
72.2	0.62	4.01462	29.8398	14.3608	8.43206	4.45466	11.5688	1.18983	9.19416	14.1988	12.0208	9.61665	11.0696	10.8301
72.3	0.62	4.01462	29.8398	13.8879	8.43206	4.45466	11.2636	1.18983	9.18629	14.1988	12.0208	9.61665	11.0696	10.8301
72.4	0.62	4.01462	29.8398	13.8879	8.43206	4.45466	11.2636	1.18983	9.18157	14.1988	12.046	9.61665	11.0696	10.7646
72.5	0.62	4.01462	29.8398	13.8879	8.43206	4.45466	11.2636	1.18983	9.18157	14.1988	12.046	9.61665	11.0696	10.7663
72.6	0.62	4.01462	29.8398	13.8879	8.43206	4.45466	11.2636	1.18983	9.18157	14.1988	12.046	9.61665	11.0696	10.7663
72.7	0.62	4.01462	29.8398	13.8879	8.43206	4.23178	11.2636	1.18983	9.18157	14.1988	12.046	9.61665	11.0696	10.7663
72.8	0.62	4.01462	29.8398	13.8879	8.43206	4.23178	11.2636	1.18983	9.18157	14.1988	12.046	9.61665	11.0696	10.7477
72.9	0.62	4.01462	29.8398	13.8879	8.43206	4.23178	11.2636	1.18983	9.18157	14.1988	12.046	9.61665	11.4696	10.7477
73	0.62	5.32109	29.8398	13.6684	8.43206	4.23178	11.2636	1.18983	9.18157	14.1988	12.046	9.61665	11.4696	10.781
73.1	0.62	5.32109	29.7749	13.6684	8.43206	4.23178	11.2636	1.18983	9.18157	14.1988	12.046	9.61665	11.4696	10.8716
73.2	0.62	5.32109	29.5571	13.6684	8.43206	4.23178	11.2636	1.18983	9.18157	14.1988	12.046	9.61665	11.4696	10.8662
73.3	0.62	5.32109	29.5571	13.6684	8.43206	4.23178	11.2636	1.18983	9.18157	14.1988	12.046	8.60811	11.4696	10.848
73.4	0.62	5.32109	29.5571	13.6684	8.43206	4.23178	11.2636	1.18983	9.52	14.1988	12.046	9.33608	11.4696	10.764
73.5	0.62	5.32109	29.5571	13.6684	8.43206	4.23178	11.2636	1.98	9.69	14.1988	12.046	9.33608	11.4696	10.8529
73.6	0.62	5.32109	29.5571	13.6684	8.43206	4.23178	11.2636	1.04355	9.69	14.1988	12.046	9.33608	11.4696	10.9329
73.7	0.62	5.32109	29.5571	13.6684	8.43206	4.23178	11.2636	1.04355	9.69	14.1988	12.046	9.33608	11.4696	10.8548
73.8	0.62	5.32109	29.5571	13.4488	8.43206	4.23178	11.2636	0.66	9.69	14.1988	12.046	9.33608	11.4696	10.8548
73.9	0.62	5.32109	29.1216	13.0098	8.43206	4.23178	12.5574	0.66	10.2057	14.1988	12.046	9.33608	11.4696	10.8046
74	0.62	5.32109	29.1216	13.0098	8.43206	4.23178	12.5574	0.66	10.2057	14.1988	12.046	9.33608	11.4696	10.8825
74.1	0.62	5.32109	28.5017	13.0098	8.43206	4.23178	12.5574	0.66	10.2057	14.1988	12.046	9.33608	11.4696	10.8825
74.2	0.62	5.32109	28.5017	13.0098	8.43206	4.23178	12.5574	0.66	10.5455	14.1988	12.046	9.33608	11.4696	10.8308
74.3	0.62	5.32109	28.5017	13.0098	10.1582	4.23178	12.5574	0.66	10.5455	14.1988	12.046	9.33608	11.4696	10.8592
74.4	0.62	5.32109	28.5017	13.0098	10.1582	4.23178	12.5574	0.66	10.5455	14.1988	12.046	10.6274	11.4696	11.003
74.5	0.62	5.32109	28.5017	13.0098	10.1582	4.23178	12.5574	0.46669	10.5455	14.688	12.046	10.6274	11.4696	11.1106
74.6	0.62	5.32109	27.5659	12.7903	10.1582	4.23178	12.5574	0.46669	10.5455	14.8514	12.046	10.6274	11.4696	11.1353
74.7	0.62	5.32109	27.0698	12.7903	10.1582	4.23178	12.5574	0.46669	10.0358	14.8514	12.046	10.6274	11.4696	11.0526
74.8	0.62	5.32109	26.6336	12.5882	10.1582	4.23178	12.6093	0.46669	10.0358	14.8514	12.046	10.6274	11.4696	10.9688
74.9	0.62	5.32109	26.9129	13.7037	10.1582	4.23178	11.2249	0.46669	9.69596	14.8514	11.9594	10.6274	11.4696	10.9199
75	0.62	5.32109	26.0428	14.0869	10.1582	4.23178	11.2249	0.46669	9.69596	14.8514	11.9594	10.6274	11.4696	10.8853
75.1	0.62	5.32109	27.1306	13.656	10.1582	4.13342	11.2249	1.36062	9.69596	14.8378	11.9594	10.6274	11.4696	10.8447
75.2	0.62	5.32109	27.1306	13.656	10.1582	4.13342	11.2249	1.86676	9.69596	15.3236	11.9594	10.6274	11.4696	10.9646
75.3	0.62	5.32109	27.1306	13.656	10.1582	4.13342	11.2249	1.86676	9.69596	15.3236	11.9594	10.6274	11.4696	11.0472
75.4	0.62	5.32109	29.1539	14.1229	10.1582	4.13342	11.2249	1.86676	9.69596	15.3236	11.9594	10.6274	11.4696	11.0472
75.5	0.62	4.4055	28.0014	14.1229	10.1582	4.13342	11.2249	1.86676	9.0116	15.3236	11.9594	10.6274	11.4696	11.2548
75.6	0.62	4.4055	28.0014	14.1229	10.1582	4.13342	11.8846	1.18983	9.0116	15.3236	12.2447	10.6274	11.4696	11.0254
75.7	0.62	4.62	28.7191	14.1229	10.1582	4.13342	11.8846	2.37966	9.0116	15.3236	12.2447	10.6274	11.4696	11.0477
75.8	0.62	4.85996	28.7191	14.1229	10.1582	4.13342	11.8846	2.37966	9.0116	15.3236	12.2447	10.6274	11.4696	11.2246
75.9	0.62	4.64091	28.7191	14.1229	10.1582	4.13342	11.8846	2.37966	9.0116	15.3236	12.2447	10.6274	11.4696	11.2446
76	0.62	4.64091	28.7191	14.1229	10.2365	4.13342	11.8846	2.11303	9.0116	15.3236	12.2447	10.6274	11.4696	11.2263
76.1	0.62	4.62	28.7191	14.1229	10.2365	4.13342	11.8846	2.11303	9.0116	15.3236	12.5903	10.6274	11.4696	11.2106
76.2	0.62	4.4055	28.7191	14.1229	10.2365	4.13342	11.8846	2.11303	9.0116	14.7616	12.5903	10.6274	11.4696	11.2377
76.3	0.62	4.4055	28.7191	13.8879	10.2365	4.45466	11.8846	2.11303	9.0116	14.7616	12.5903	10.6274	11.4696	11.173
76.4	0.62	4.4055	28.7191	13.8879	10.2365	4.45466	11.8846	2.11303	9.0116	14.7616	12.5903	10.6274	11.4696	11.1802
76.5	0.62	4.6669	28.7191	13.8879	10.2365	4.45466	11.8846	1.92421	9.0116	14.7616	12.6213	10.6274	11.4696	11.1802
76.6	0.62	4.62524	29.1216	13.8879	10.2365	4.45466	11.8846	1.92421	8.67666	14.7616	12.6213	10.6274	11.4696	11.1888
76.7	0.62	4.62524	29.1216	13.8879	10.2365	4.45466	11.8846	1.92421	8.67666	14.7616	12.9602	10.6274	11.4696	11.1909
76.8	0.62	4.62524	29.1216	13.8879	10.2365	4.45466	11.8846	1.4758	8.67666	14.7616	12.9602	10.6274	11.4696	11.2192
76.9	0.62	4.62524	29.1216	13.8879	10.2365	4.45466	11.8846	1.4758	8.67666	15.2555	12.9602	10.6274	10.8054	11.1818
77	0.62	4.18579	28.7191	13.8879	10.2365	4.45466	12.2501	1.4758	8.67666	15.2555	12.9602	10.6274	10.8054	11.1676
77.1	0.62	4.62	28.7191	13.8879	10.2365	4.45466	12.2501	1.4758	8.67666	15.2555	12.9602	10.6274	10.8054	11.1279
77.2	0.62	4.62524	28.7191	13.8879	10.2365	4.45466	12.2501	1.4758	8.67666	15.2555	12.9602	10.6274	10.8054	11.1641
77.3	0.62	5.13595	28.7191	13.8879	10.2365	4.45466	12.2501	1.4758	8.67666	15.2555	12.9602	10.6274	10.8054	11.1645
77.4	0.62	4.845	28.7191	13.9036	10.2365	4.45466	12.2501	1.4758	8.67666	15.1758	12.9747	10.6274	11.4696	11.2071
77.5	0.62	3.96611	28.7191	13.9036	10.2365	4.45466	12.2501	1.4758	8.67666	15.1758	12.9747	10.6274	11.4696	11.2341
77.6	0.62	4.18579	28.7191	13.9036	10.2365	4.45466	12.2501	1.4758	8.67666	15.1758	12.9747	10.6274	11.4696	11.1608
77.7	0.62	4.4	28.7191	13.9036	10.2365	4.45466	12.2501	1.4758	8.67666	15.1758	12.9747	10.6274	11.4696	11.1791
77.8	0.62	4.6669	28.7191	13.9036	10.2365	4.13342	12.2501	1.4758	8.67666	15.1758	12.9747	10.6274	11.4696	11.197
77.9	0.62	4.23178	28.7191	13.9036	10.2365	4.13342	12.2501	1.7771	8.67666	15.1758	12.9747	10.6274	11.4696	11.1925
78	0.62	4.44922	28.7191	13.9036	10.2365	4.13342	12.2501	1.92421	8.67666	15.1758	12.9747	10.6274	11.4696	11.1813
78.1	0.62	4.44922	28.7191	13.9036	10.2365	4.13342	12.2501	1.92421	8.67666	15.1758	12.9747	10.6274	11.4696	11.2117
78.2	0.62	4.44922	28.7191	13.9036	9.71992	4.13342	12.2501	1.92421	8.67666	15.1758	12.9747	10.6274	11.4696	11.2117
78.3	0.62	4.44922	28.7191	13.9036	9.71992	4.13342	12.2501	1.92421	8.67666	15.1758	12.9747	10.6274	11.4696	11.1686
78.4	0.62	4.44922	28.7191	13.9036	9.71992	4.13342	12.2501	1.92421	8.67666	15.1758	12.6362	10.6274	11.4696	11.1686
78.5	0.62	4.44922	28.5017	13.9036	9.71992	4.13342	12.2501	1.92421	8.67666	15.1758	12.6362	10.6274	11.4696	11.1404
78.6	0.62	4.4055	28.5017	13.9036	9.71992	4.13342	12.2501	1.92421	8.67666	15.1758	12.6362	10.6274	11.4696	11.1223
78.7	0.62	4.4055	28.5017	13.9036	9.71992	4.13342	12.2501	2.57738	8.67666	15.1758	12.6362	10.6274	11.9581	11.1187
78.8	0.62	3.96611	28.5017	13.9036	9.71992	4.13342	12.2501	2.57738	8.67666	15.2981	12.6362	10.6274	11.9581	11.2138
78.9	0.62	3.96611	28.5017	13.9036	9.71992	4.13342	12.2501	2.57738	8.67666	15.2981	12.6362	10.6274	11.9581	11.1874
79	0.62	3.96611	28.5017	14.3271	9.71992	4.13342	12.2501	2.57738	8.67666	15.3424	12.6362	10.9647	11.9581	11.1874
79.1	0.62	3.96611	28.5017	14.3271	9.71992	4.23178	12.2501	2.57738	8.67666	15.3424	12.6362	10.9647	11.9581	11.2545
79.2	0.62	4.18579	28.5017	14.3271	9.71992	4.23178	12.2501	2.66055	8.67666	15.3424	12.6362	10.9647	11.9581	11.2627
79.3	0.62	4.18579	28.5017	14.3271	9.71992	4.23178	12.2501	2.66055	8.67666	16.289	12.6362	10.9647	11.9581	11.2879
79.4	0.62	4.4	28.5017	14.3271	9.71992	4.23178	12.2501	2.66055	8.67666	16.289	12.6362	10.9647	11.9581	11.3668
79.5	0.62	4.18579	28.5017	14.3271	9.71992	4.23178	12.2501	2.66055	8.67666	16.289	9.78497	10.9647	11.9581	11.3846
79.6	0.62	4.18579	29.1216	14.3271	9.71992	4.23178	12.2501	2.66055	5.78999	12.7409	8.5017	10.9647	9.00198	11.1292
79.7	0.62	4.18579	29.1216	14.3271	9.71992	4.23178	12.8869	2.66055	2.63911	12.2589	6.72521	9.95335	9.00198	10.2913
79.8	0.62	4.4	29.1216	14.3271	9.71992	4.23178	12.8869	2.66055	4.11175	12.2033	6.12944	9.95335	7.93738	9.80934
79.9	0.62	4.62	29.1216	14.3422	9.71992	4.23178	12.8869	2.66055	4.09414	12.0424	6.12944	8.89865	7.93738	9.80692
80	0.62	4.62	28.4371	14.3608	9.71992	4.23178	12.8869	2.66055	3.75542	12.0424	5.17873	8.2235	7.93738	9.72375
80.1	0	4.62	28.4371	14.3608	9.71992	4.23178	12.8869	2.66055	3.07883	10.7517	4.56158	7.54923	7.93738	9.50454
80.2	0	4.62	27.3482	14.3608	9.71992	4.23178	12.8869	3.11321	2.93466	10.7517	4.26358	7.21249	7.93738	9.23298
80.3	0	4.845	26.9129	14.3608	9.71992	4.23178	12.8869	3.11321	2.31225	10.7517	4.26358	6.35172	7.60263	9.11506
80.4	0	4.845	26.9129	14.3608	9.71992	4.23178	12.8869	3.11321	1.90066	9.73166	4.26358	6.35172	7.17231	8.94604
80.5	0	4.845	29.0908	14.3608	9.71992	4.23178	12.8869	3.11321	1.56732	8.61818	3.92475	6.35172	6.46894	8.79087
80.6	0	4.845	29.0908	14.3608	9.71992	4.23178	12.8869	3.11321	1.40186	8.61818	3.92475	6.35172	5.45061	8.76494
80.7	0	4.62524	27.7837	14.3608	9.71992	4.23178	7.61864	3.11321	1.02	8.61818	3.75542	6.35172	5.11132	8.66629
80.8	0	4.62524	27.6326	14.3608	9.71992	3.35094	7.61864	3.11321	0.51	8.61818	3.75542	6.35172	5.11132	8.02582
80.9	0	4.62524	27.706	14.3608	9.71992	3.54739	5.21776	3.11321	0.51	6.70585	3.07883	6.35172	4.42	7.89733
81	0	4.6669	25.5437	14.3608	9.71992	3.35815	5.53181	3.11321	0.612944	4.94171	2.57257	6.35172	3.4	7.4464
81.1	0	4.91935	23.9315	14.3608	6.63292	3.35815	2.51321	3.11321	0.612944	4.44933	2.57257	3.66191	3.41696	7.01445
81.2	0	4.6669	22.2146	13.7037	6.19526	3.47851	3.04245	3.11321	1.53942	4.44933	2.57257	3.20755	3.41696	6.12857
81.3	0	4.6669	21.1589	13.4848	6.19526	3.47851	2.0871	3.11321	1.90066	4.44933	2.57257	3.20755	3.41696	5.9667
81.4	0	4.6669	19.3525	9.11607	6.19526	3.47851	3.13065	2.72125	1.90066	4.22271	2.40416	3.61425	2.74117	5.81098
81.5	0	4.23178	18.9174	7.59558	5.07909	3.3	3.13065	2.0871	1.90066	3.4	1.90066	3.61425	2.74117	5.29534
81.6	0	3.74	18.9174	7.09479	5.07909	3.3	2.40244	1.7771	1.90066	3.4	0.380132	3.61425	2.74117	4.82487
81.7	0	3.74	13.3821	6.87654	4.6669	3.3	3.04245	0.933381	2.06814	3.4	0.17	3.61425	2.74117	4.52892
81.8	0	3.74	9.55165	6.87654	4.6669	3.3	3.04245	0.737902	2.06814	3.02676	0.68	3.61425	5.14513	3.99458
81.9	0	3.52687	5.22934	6.41405	4.10994	3.12679	3.04245	0.933381	2.06814	3.02676	0.866833	2.58936	5.14513	3.87081
82	0	3.08785	4.01462	6.41405	4.10994	3.12679	2.51321	0.933381	2.06814	3.02676	0.866833	2.58936	5.14513	3.33992
82.1	0	3.08785	3.62833	5.5044	4.17421	3.12679	1.18983	2.11303	2.06814	3.02676	0.866833	2.58936	5.14513	3.15801
82.2	0	3.08785	1.7737	5.5044	3.75936	2.80014	1.18983	2.83877	1.4425	3.02676	0.866833	2.58936	5.14513	3.04339
82.3	0	3.08785	1.24451	5.5044	3.36535	2.80014	1.68268	2.83877	1.4425	3.02676	0.866833	2.58936	4.09414	2.83539
82.4	0	3.08785	1.1	4.845	3.36535	2.64915	1.68268	2.83877	1.4425	2.65548	0.866833	2.58936	4.09414	2.71194
82.5	0	3.14992	0.695701	3.58134	3.36535	2.64915	1.65	2.83877	1.4425	2.31225	0.866833	1.73367	4.09414	2.60143
82.6	0	3.14992	1.1	3.58134	3.36535	2.50839	1.65	2.83877	1.56732	2.31225	0.866833	1.73367	4.09414	2.36497
82.7	0	2.2	1.7737	3.41532	3.36535	2.50839	1.7771	2.83877	1.56732	2.31225	0.866833	1.73367	4.09414	2.39733
82.8	0	2.2	2.17789	3.41532	3.36535	2.50839	0.33	2.83877	1.56732	2.31225	0.700928	1.73367	4.09414	2.37107
82.9	0	2.2	2.2	2.80014	3.36535	2.50839	0.33	2.83877	1.56732	2.31225	0.380132	2.47524	4.09414	2.27034
83	0	1.98	1.32	2.80014	3.36535	2.37966	0.33	1.65	1.14039	2.17706	0.380132	2.47524	4.09414	2.25598
83.1	0	1.98	1.28281	2.80014	3.36535	2.37966	0.33	1.65	1.14039	2.17706	0.380132	2.47524	4.09414	2.00768
83.2	0	1.98	1.28281	2.57503	3.36535	2.37966	1.18983	1.65	1.14039	2.17706	0.380132	2.47524	4.80833	2.00458
83.3	0	1.98	1.40869	2.72125	3.36535	2.37966	1.18983	1.65	1.14039	2.17706	0.34	2.47524	4.80833	2.11699
83.4	0	1.98	0.98387	2.7828	3.36535	2.37966	1.18983	1.65	1.14039	1.83096	0.17	2.47524	4.80833	2.13632
83.5	0	1.76	0.907083	3.06425	2.99232	2.37966	1.18983	1.65	1.14039	1.83096	0.17	2.47524	4.80833	2.06304
83.6	0	1.76	0.907083	3.4224	2.99232	2.37966	1.18983	1.65	1.14039	1.83096	0.68	2.47524	4.80833	2.03067
83.7	0	0.88	1.24451	3.4224	2.99232	2.0283	1.18983	1.65	1.14039	1.83096	0.85	3.13465	4.80833	2.10302
83.8	0	0.88	1.24451	3.4224	2.29687	1.40869	1.18983	1.65	1.14039	1.83096	0.85	3.13465	4.80833	2.09764
83.9	0	0.88	1.24451	3.4224	2.29687	1.40869	1.18983	2.66055	1.14039	1.83096	0.85	3.13465	4.77213	1.98805
84	0	0.88	1.24451	2.86845	2.45967	1.40869	1.18983	2.66055	1.14039	1.83096	1.53	3.13465	3.74	2.06925
84.1	0	0.88	1.24451	2.45967	2.45967	1.32	1.18983	2.66055	1.14039	1.40186	1.53	3.13465	3.74	2.00731
84.2	0	0.88	1.4758	2.45967	2.45967	1.4758	0.66	2.66055	1.14039	1.19	1.53	3.13465	3.74	1.93009
84.3	0	0.88	1.4758	2.26504	2.45967	1.4758	0	2.66055	1.14039	1.19	1.53	3.13465	3.74	1.90055
84.4	0	1.60162	1.4758	2.26504	2.45967	1.4758	0	2.66055	1.14039	1.19	1.87	3.13465	3.74	1.82933
84.5	0	1.55563	1.4758	2.26504	2.45967	1.4758	0	2.66055	1.14039	1.20208	2.04	3.67766	3.74	1.91779
84.6	0	0.907083	1.67547	2.26504	2.45967	1.4758	0	2.66055	1.14039	1.20208	4.2534	3.67766	3.74	1.97439
84.7	0	0.907083	1.67547	2.26504	2.45967	1.4758	0	2.66055	1.14039	1.20208	5.27274	3.67766	3.74	2.12143
84.8	0	0.695701	1.67547	2.26504	2.45967	1.4758	0	2.66055	1.14039	1.23762	6.46224	3.67766	3.74	2.20637
84.9	0	0.88	1.33821	2.26504	2.45967	1.4758	0	2.66055	1.83883	1.22589	6.46224	3.67766	3.74	2.29085
85	0	1.1	1.33821	1.96774	2.45967	1.4758	0	2.66055	1.83883	1.22589	6.46224	3.67766	3.74	2.33532
85.1	0	1.1	1.33821	1.98	2.45967	1.4758	0	2.66055	1.83883	1.4425	6.46224	3.67766	3.74	2.32888
85.2	0	1.1	1.55563	1.98	2.45967	1.4758	0	2.66055	1.83883	1.4425	6.46224	3.67766	3.74	2.34796
85.3	0	1.1	1.55563	1.98	2.45967	1.4758	0	2.66055	1.83883	1.4425	4.25	3.67766	3.74	2.36607
85.4	0	1.1	1.81417	1.98	2.45967	1.4758	0	2.66055	1.83883	1.03407	4.25	3.67766	3.74	2.18172
85.5	0	1.1	1.67547	1.98	2.45967	1.4758	0	2.66055	1.83883	1.03407	4.25	3.67766	3.74	2.16923
85.6	0	1.12178	1.67547	1.98	2.45967	1.4758	0	2.66055	1.83883	1.03407	4.25	3.67766	3.75542	2.15767
85.7	0	1.1	1.67547	1.98	2.45967	0.907083	0	2.66055	1.7	1.03407	4.25	3.67766	3.75542	2.16077
85.8	0	1.1	1.1	1.98	2.45967	0.907083	0	2.66055	1.7	1.03407	4.25	3.67766	3.75542	2.09999
85.9	0	1.1	1.1	1.98	2.45967	1.4758	0	2.66055	1.7	1.03407	4.25	3.67766	3.75542	2.05204
86	0	1.1	1.1	1.98	2.45967	1.4758	0	2.66055	1.7	1.03407	4.25	3.67766	3.75542	2.09943
86.1	0	0.88	1.1	1.71825	2.45967	1.4758	0	2.66055	1.7	1.03407	4.25	3.67766	3.13465	2.09943
86.2	0	0.311127	1.1	2.50839	2.45967	1.4758	0	2.66055	1.7	1.77485	2.74117	3.67766	3.13465	2.00755
86.3	0	0.311127	1.24451	2.81737	2.45967	1.4758	0	2.57738	1.7	1.29468	2.74117	3.67766	3.13465	1.96199
86.4	0	0.22	1.58644	2.81737	2.45967	1.4758	0	2.57738	1.7	1.29468	2.74117	3.67766	3.13465	1.95284
86.5	0	0.311127	1.7737	3.91699	2.45967	1.4758	0	2.57738	1.7	1.45248	2.68794	3.67766	3.13465	1.97374
86.6	0	0.311127	1.87968	3.91699	2.45967	1.4758	0	2.66055	1.7	1.45248	2.68794	3.67766	3.13465	2.09728
86.7	0	0.695701	2.0283	3.91699	2.45967	1.4758	0	2.66055	1.7	1.45248	2.236	3.67766	3.13465	2.11305
86.8	0	0.695701	2.0283	3.66153	2.45967	1.4758	0	2.66055	1.7	1.45248	2.55	3.67766	3.13465	2.11982
86.9	0	0.311127	2.0283	3.66153	2.45967	1.4758	0	2.66055	1.7	1.45248	2.55	3.67766	3.13465	2.1247
87	0	0.22	2.0283	3.66153	2.45967	1.58644	0	2.66055	1.7	1.45248	2.55	3.67766	3.13465	2.09265
87.1	0	0.22	2.0283	3.66153	2.45967	1.58644	0	2.66055	1.7	1.45248	2.55	3.67766	3.13465	2.09427
87.2	0	0.22	2.0283	3.66153	2.45967	1.28281	0	2.66055	1.7	1.45248	2.55	3.67766	3.13465	2.09427
87.3	0	0.695701	1.86676	3.66153	2.45967	1.28281	0	2.66055	1.7	1.45248	2.55	3.67766	3.13465	2.06897
87.4	0	0.22	1.86676	3.66153	2.45967	1.28281	0	2.66055	1.7	1.45248	2.55	3.67766	3.13465	2.09515
87.5	0	0	1.24451	3.66153	2.45967	1.28281	0	2.66055	1.7	1.45248	2.55	3.67766	3.13465	2.05551
87.6	0	0	1.24451	3.66153	2.45967	1.28281	0	2.66055	1.7	1.45248	2.55	3.67766	3.13465	1.98532
87.7	0	0.22	0.793221	3.66153	2.26504	1.28281	0	2.66055	1.7	1.45248	2.55	3.67766	3.13465	1.98532
87.8	0	0.22	0.793221	3.66153	2.26504	1.4758	0.66	2.66055	1.7	1.45248	2.55	3.67766	3.13465	1.94983
87.9	0	0.22	0.933381	3.66153	2.26504	1.4758	0.66	2.66055	1.7	1.45248	1.60378	3.67766	3.13465	2.02091
88	0	0.22	1.67547	4.5779	2.26504	1.4758	0.66	2.66055	1.7	1.45248	1.60378	3.67766	3.13465	1.95374
88.1	0	0.22	1.67547	4.5779	2.26504	1.4758	0.66	3.68951	1.7	1.45248	1.60378	3.67766	3.13465	2.09194
88.2	0	0.22	1.67547	4.27163	2.26504	1.4758	0.66	3.68951	1.7	1.45248	1.60378	3.67766	3.13465	2.17769
88.3	0	0.22	1.67547	4.27163	2.26504	1.4758	0.66	3.84843	1.7	1.45248	1.60378	3.67766	3.13465	2.15217
88.4	0	0.22	1.67547	3.54739	2.26504	1.4758	0.66	3.84843	1.7	1.45248	2.06814	3.67766	3.13465	2.16541
88.5	0	0.88	1.67547	3.52687	2.26504	1.4758	0.66	3.84843	1.7	1.45248	3.12079	3.67766	3.13465	2.14376
88.6	0	0.88	1.67547	3.52687	2.26504	1.4758	0.66	3.84843	1.7	1.45248	3.12079	3.67766	3.13465	2.28477
88.7	0	0.88	1.67547	3.30733	2.26504	1.4758	0.66	3.84843	1.7	1.45248	3.12079	3.67766	3.13465	2.28477
88.8	0	1.28281	1.67547	3.30733	2.26504	1.4758	1.04355	3.84843	1.7	1.45248	3.12079	3.67766	3.13465	2.26647
88.9	0	0.22	1.67547	3.30733	2.26504	1.4758	1.04355	3.84843	1.90066	1.45248	3.12079	3.67766	3.13465	2.332
89	0	0.22	1.67547	3.30733	2.26504	1.4758	1.04355	3.84843	1.90066	1.45248	3.12079	3.67766	3.13465	2.26015
89.1	0	0.22	1.67547	2.86845	2.26504	1.4758	1.04355	3.84843	1.90066	1.45248	4.3007	3.67766	3.13465	2.26015
89.2	0	0.22	1.67547	2.64915	2.26504	1.4758	1.04355	3.84843	1.90066	1.45248	4.3007	3.67766	3.13465	2.32191
89.3	0	0.22	1.87968	2.64915	2.26504	1.4758	1.04355	3.84843	1.90066	1.45248	4.3007	3.67766	3.13465	2.30363
89.4	0	0.311127	1.87968	2.64915	2.26504	1.4758	1.04355	3.84843	1.90066	1.45248	4.3007	3.67766	3.13465	2.32065
89.5	0	0.311127	1.87968	2.64915	2.26504	1.4758	1.04355	3.84843	1.90066	1.45248	4.59315	3.67766	3.13465	2.32824
89.6	0	0.311127	1.87968	2.21097	2.26504	1.4758	0.46669	3.84843	1.90066	1.40186	4.59315	3.67766	3.13465	2.35261
89.7	0	0.311127	1.87968	2.21097	2.26504	1.4758	0.46669	3.84843	1.90066	1.40186	4.6401	3.67766	3.13465	2.26381
89.8	0	0.311127	1.87968	2.21097	2.26504	1.4758	0.46669	3.84843	1.90066	1.40186	3.71286	3.67766	3.13465	2.26772
89.9	0	0.311127	2.16675	2.0871	2.26504	1.4758	0.46669	4.22606	1.90066	1.40186	3.71286	3.67766	3.13465	2.19045
90	0	0.311127	2.16675	2.16675	2.26504	1.4758	0.46669	4.42741	1.90066	1.40186	3.71286	3.67766	3.13465	2.23552
90.1	0	0.311127	2.16675	2.45967	2.26504	1.4758	0.46669	4.42741	1.90066	1.40186	3.71286	3.67766	3.13465	2.25894
90.2	0	0.311127	2.16675	2.86	2.26504	1.4758	0.46669	4.42741	1.90066	1.40186	3.71286	3.67766	3.13465	2.28335
90.3	0	0.311127	2.16675	2.86	2.26504	1.4758	0.46669	4.42741	1.90066	1.40186	3.71286	3.67766	3.13465	2.31671
90.4	0	0.311127	2.16675	2.86	2.26504	1.4758	0.46669	4.42741	1.90066	1.40186	3.71286	3.67766	3.13465	2.31671
90.5	0	0.311127	2.16675	2.86	2.26504	1.4758	0.46669	4.42741	1.90066	1.40186	3.71286	3.67766	3.13465	2.31671
90.6	0	0.907083	1.3914	2.86	2.26504	1.4758	0.46669	4.42741	1.90066	1.40186	3.71286	3.67766	3.13465	2.31671
90.7	0	0.907083	1.3914	2.86	2.26504	1.4758	0.46669	4.42741	1.90066	1.40186	3.71286	3.67766	3.13465	2.30176
90.8	0	0.22	2.0283	3.54739	2.26504	1.4758	0.46669	4.42741	1.90066	1.40186	3.71286	3.67766	3.13465	2.30176
90.9	0	0	2.0283	3.54739	2.26504	1.4758	0.46669	4.42741	1.90066	1.40186	3.71286	3.67766	3.13465	2.35486
91	0	0	2.0283	3.96611	2.26504	1.33821	0.46669	4.42741	1.90066	1.40186	3.71286	3.67766	3.13465	2.33653
91.1	0	0	2.21097	3.93548	2.26504	1.33821	0.46669	4.42741	1.90066	1.40186	3.71286	3.67766	3.13465	2.35995
91.2	0	0.22	1.99218	3.93548	2.26504	1.33821	0.46669	4.87239	1.90066	1.40186	3.71286	3.67766	3.13465	2.37262
91.3	0	0.22	1.7737	3.93548	2.26504	1.33821	0.46669	4.87239	1.90066	1.40186	3.71286	3.67766	3.13465	2.40981
91.4	0	0.22	1.81417	3.93548	2.26504	1.33821	0.46669	4.87239	1.90066	1.40186	3.71286	3.67766	3.13465	2.3916
91.5	0	0.22	1.81417	3.64165	2.26504	1.33821	0.46669	4.87239	1.90066	1.40186	3.71286	3.67766	3.13465	2.39497
91.6	0	0.22	2.07548	3.64165	2.26504	1.33821	0.46669	4.87239	1.90066	1.40186	3.71286	3.67766	3.13465	2.37049
91.7	0	0.22	1.89251	3.64165	2.26504	1.33821	0.46669	4.87239	1.90066	1.40186	3.71286	3.67766	3.13465	2.39226
91.8	0	0.66	1.89251	3.64165	2.26504	1.33821	0.46669	6.93785	1.90066	1.40186	3.71286	3.67766	3.13465	2.37701
91.9	0	0.66	1.89251	2.33863	2.26504	1.33821	0.46669	6.93785	1.90066	1.40186	3.71286	3.67766	3.13465	2.5858
92	0	0.66	2.29687	2.33863	2.26504	1.33821	0.46669	6.93785	1.90066	1.40186	3.71286	3.67766	3.13465	2.47722
92.1	0	0.66	2.29687	2.33863	2.26504	1.33821	0.46669	6.93785	1.90066	1.40186	3.71286	3.67766	3.13465	2.51091
92.2	0	0.66	2.29687	2.33863	2.26504	1.76	0.46669	6.93785	1.90066	1.40186	3.71286	3.67766	3.13465	2.51091
92.3	0	0.88	2.29687	2.33863	1.71825	2.07548	0.46669	6.93785	1.90066	1.40186	3.71286	3.96505	3.13465	2.54606
92.4	0	0.88	2.29687	2.33863	1.71825	1.87968	0.46669	6.93785	1.90066	1.40186	3.71286	3.96505	3.13465	2.56907
92.5	0	0.88	2.24357	2.33863	1.71825	1.87968	0.46669	6.93785	1.90066	1.40186	3.71286	3.96505	3.13465	2.55275
92.6	0	0.88	2.24357	2.33863	1.71825	1.87968	0.46669	6.93785	1.90066	1.40186	3.71286	3.96505	3.13465	2.54831
92.7	0	0.88	2.24357	3.06425	1.71825	1.87968	0.46669	6.93785	1.90066	1.40186	3.71286	3.96505	3.13465	2.54831
92.8	0	0.88	2.24357	2.95161	1.71825	1.87968	0.46669	6.93785	1.90066	1.40186	3.71286	3.96505	3.13465	2.60878
92.9	0	0.88	2.24357	3.11127	1.71825	1.87968	0.46669	6.93785	1.90066	1.40186	3.71286	3.96505	3.13465	2.59939
93	0	0.88	2.24357	3.11127	1.71825	1.87968	0.46669	6.93785	1.90066	1.40186	3.71286	3.96505	3.13465	2.6127
93.1	0	0.88	2.42998	3.11127	1.71825	1.4758	0.46669	6.93785	1.90066	1.40186	3.71286	3.96505	3.13465	2.6127
93.2	0	0.22	2.42998	3.11127	1.71825	1.40869	0.46669	6.93785	1.90066	1.40186	3.71286	3.96505	3.13465	2.59458
93.3	0	0.22	2.67642	3.73352	1.71825	1.55563	0.46669	6.93785	1.90066	1.40186	3.71286	3.96505	3.13465	2.53398
93.4	0	0.22	2.67642	3.73352	1.71825	1.55563	0.46669	6.93785	1.90066	1.40186	3.71286	3.96505	3.13465	2.61862
93.5	0	0.22	3.14992	3.73352	1.71825	1.55563	0.46669	6.93785	1.90066	1.40186	3.71286	3.96505	3.13465	2.61862
93.6	0	0.66	2.7828	3.74647	1.71825	1.55563	0.46669	5.94916	1.90066	1.40186	3.71286	3.96505	3.13465	2.65808
93.7	0	1.12178	2.7828	3.74647	1.71825	1.55563	0.46669	5.94916	1.90066	1.40186	3.71286	3.96505	3.13465	2.58284
93.8	0	0.22	2.7828	3.74647	1.71825	1.55563	0.46669	5.94916	1.90066	1.40186	3.71286	3.96505	3.13465	2.62132
93.9	0	0.22	2.7828	3.74647	1.55563	1.55563	0.46669	5.94916	1.90066	1.40186	3.71286	3.96505	3.13465	2.54617
94	0	0.22	2.7828	3.74647	1.71825	1.28281	0.46669	4.95	1.90066	1.40186	3.71286	3.96505	3.13465	2.53262
94.1	0	0.22	2.7828	3.74647	1.71825	1.28281	0.46669	4.95	1.90066	1.40186	3.71286	3.96505	3.13465	2.44017
94.2	0	0.22	2.16675	3.74647	1.71825	1.28281	0.46669	4.95	1.90066	1.40186	3.71286	3.96505	3.13465	2.44017
94.3	0	0.22	2.16675	3.74647	1.96774	1.28281	0.46669	4.95	1.90066	1.40186	3.71286	3.96505	3.13465	2.38884
94.4	0	0.22	2.16675	3.74647	1.96774	1.28281	0.46669	4.95	1.90066	1.40186	3.71286	3.96505	3.13465	2.40963
94.5	0	0.22	2.16675	3.74647	1.96774	1.28281	0.46669	4.95	1.90066	1.40186	3.71286	3.96505	3.13465	2.40963
94.6	0	0.22	2.16675	3.74647	1.96774	1.28281	0.46669	4.95	1.90066	1.40186	3.71286	3.96505	3.13465	2.40963
94.7	0	0.66	2.36947	3.74647	1.96774	1.28281	0.46669	4.95	1.90066	1.40186	3.71286	3.96505	3.13465	2.40963
94.8	0	0.66	2.7828	3.58134	1.96774	1.28281	0.46669	4.95	1.90066	1.40186	3.71286	3.96505	3.13465	2.46319
94.9	0	0.66	2.7828	3.58134	1.96774	1.1	0.46669	4.95	1.90066	1.40186	3.71286	3.96505	3.13465	2.48387
95	0	0.66	2.7828	3.58134	1.96774	1.28281	0.46669	4.95	1.90066	1.40186	3.71286	3.96505	3.13465	2.46864
95.1	0	0.66	2.7828	3.58134	1.96774	1.28281	0.46669	4.95	1.90066	1.40186	3.71286	3.96505	3.13465	2.48387
95.2	0	0.66	2.7828	3.58134	1.96774	1.28281	0.46669	4.95	1.90066	1.40186	3.71286	3.96505	3.13465	2.48387
95.3	0	0.66	2.7828	3.11127	1.96774	1.4758	0.46669	4.95	1.90066	1.40186	3.71286	3.96505	3.13465	2.48387
95.4	0	0.66	2.7828	3.11127	1.96774	1.4758	0.46669	4.95	1.90066	1.40186	3.71286	3.96505	3.13465	2.46078
95.5	0	0.66	2.7828	2.81737	1.96774	1.4758	0.46669	4.95	1.90066	1.40186	3.71286	3.96505	3.13465	2.46078
95.6	0	0.66	2.7828	2.81737	1.96774	1.4758	0.46669	4.95	1.90066	1.40186	3.71286	3.96505	3.13465	2.43629
95.7	0	0.66	2.24357	2.50839	1.96774	1.4758	0.46669	4.95	1.90066	1.40186	3.71286	3.96505	3.13465	2.43629
95.8	0	0.66	2.0871	2.50839	1.96774	1.4758	0.46669	4.95	1.90066	1.40186	3.71286	3.96505	3.13465	2.3656
95.9	0	0.66	2.26504	2.50839	1.96774	1.4758	0.46669	4.95	1.90066	1.40186	3.71286	3.96505	3.13465	2.35257
96	0	0.66	2.26504	2.50839	1.96774	1.18474	0.46669	4.95	1.90066	1.40186	3.71286	3.96505	3.13465	2.36739
96.1	0	0.66	2.26504	2.50839	1.96774	1.18474	0.46669	4.95	1.90066	1.40186	3.71286	3.96505	3.13465	2.34314
96.2	0	0.66	2.26504	2.50839	1.96774	1.18474	0.46669	4.95	1.90066	1.40186	3.71286	3.96505	3.13465	2.34314
96.3	0	0.66	2.26504	2.48902	1.96774	1.18474	0.46669	4.95	1.90066	1.40186	3.71286	3.96505	3.13465	2.34314
96.4	0	0.66	2.26504	2.48902	1.96774	1.18474	0.46669	4.95	1.90066	1.40186	3.71286	3.96505	3.13465	2.34152
96.5	0	0.66	2.68544	2.48902	1.96774	1.18474	0.46669	4.95	1.90066	1.40186	3.71286	3.96505	3.13465	2.34152
96.6	0	0.66	2.45967	2.48902	1.96774	0.98387	0.46669	4.95	1.90066	1.40186	3.71286	3.96505	3.13465	2.37656
96.7	0	0.66	2.16675	2.48902	1.96774	0.98387	0.46669	4.95	1.90066	1.40186	3.71286	3.96505	3.13465	2.341
96.8	0	0.66	1.87968	2.48902	1.96774	0.98387	0.46669	4.95	1.90066	1.40186	3.71286	3.96505	3.13465	2.31659
96.9	0	0.66	2.16675	2.48902	1.96774	0.98387	0.46669	4.95	1.90066	1.40186	3.71286	3.96505	3.13465	2.29267
97	0	0.66	2.16675	2.48902	1.96774	0.98387	0.46669	4.95	1.90066	1.40186	3.71286	3.96505	3.13465	2.31659
97.1	0	0.66	2.16675	2.81737	1.96774	0.98387	0.46669	4.95	1.90066	1.40186	3.71286	3.96505	3.13465	2.31659
97.2	0	0.66	2.56562	2.81737	1.96774	0.98387	0.46669	4.95	1.90066	1.40186	3.71286	3.96505	3.13465	2.34396
97.3	0	0.66	2.56562	2.99232	1.96774	0.88	0.46669	4.95	1.90066	1.40186	3.71286	3.96505	3.13465	2.3772
97.4	0	0.66	2.56562	2.99232	1.96774	0.88	0.46669	4.95	1.90066	1.40186	3.71286	3.96505	3.13465	2.38312
97.5	0	0.66	2.65827	3.24826	1.96774	0.88	0.46669	4.95	1.90066	1.40186	3.71286	3.96505	3.13465	2.38312
97.6	0	0.66	2.65827	3.24826	1.96774	0.88	0.46669	4.95	1.90066	1.40186	3.71286	3.96505	3.13465	2.41217
97.7	0	0.66	2.65827	3.24826	1.96774	0.88	0.46669	4.95	1.90066	1.40186	3.71286	3.96505	3.13465	2.41217
97.8	0	0.66	2.65827	2.68544	1.96774	0.88	0.46669	4.95	1.90066	1.40186	3.71286	3.96505	3.13465	2.41217
97.9	0	0.66	2.65827	2.68544	1.96774	0.88	0.46669	4.95	1.90066	1.40186	3.71286	3.96505	3.13465	2.36527
98	0	0.66	2.65827	2.68544	1.96774	0.88	0.46669	4.95	1.90066	1.40186	3.71286	3.96505	3.13465	2.36527
98.1	0	0.66	2.65827	2.68544	1.96774	0.88	0.46669	4.95	1.90066	1.40186	3.71286	3.96505	3.13465	2.36527
98.2	0	0.66	2.65827	2.68544	1.96774	0.88	0.46669	4.95	1.90066	1.40186	3.71286	3.96505	3.13465	2.36527
98.3	0	0.66	2.57503	2.68544	1.96774	0.88	0.46669	4.95	1.90066	1.40186	3.71286	3.96505	3.13465	2.36527
98.4	0	0.66	2.57503	2.68544	1.96774	0.88	0.46669	4.95	1.90066	1.40186	3.71286	3.96505	3.13465	2.35833
98.5	0	0.66	2.57503	2.68544	1.96774	0.88	0.46669	4.95	1.90066	1.40186	3.71286	3.96505	3.13465	2.35833
98.6	0	0.66	2.16675	2.86845	1.96774	0.88	0.46669	4.95	1.90066	1.40186	3.71286	3.96505	3.13465	2.35833
98.7	0	0.66	2.26504	2.95161	1.96774	0.88	0.46669	4.95	1.90066	1.40186	3.71286	3.96505	3.13465	2.33956
98.8	0	0.66	2.26504	2.95161	1.96774	0.491935	0.46669	4.95	1.90066	1.40186	3.71286	3.96505	3.13465	2.35468
98.9	0	0.66	2.26504	2.95161	1.96774	0.491935	0.46669	4.95	1.90066	1.40186	3.71286	3.96505	3.13465	2.32234
99	0	0.66	2.56562	2.95161	1.96774	0.491935	0.46669	4.95	1.90066	1.40186	3.71286	3.96505	3.13465	2.32234
99.1	0	0.66	2.56562	2.95161	1.96774	0.907083	0.46669	4.95	1.90066	1.40186	3.71286	3.96505	3.13465	2.34739
99.2	0	0.66	2.56562	2.95161	1.96774	1.12178	0.46669	4.95	1.90066	1.40186	3.71286	3.96505	3.13465	2.38198
99.3	0	0.66	2.45967	2.65827	1.96774	1.12178	0.46669	4.95	1.90066	1.40186	3.71286	3.96505	3.13465	2.39988
99.4	0	0.66	2.29687	2.65827	1.96774	1.12178	0.46669	4.95	1.90066	1.40186	3.71286	3.96505	3.13465	2.3666
99.5	0	0.66	2.29687	2.65827	1.96774	1.33821	0.46669	4.95	1.90066	1.40186	3.71286	3.96505	3.13465	2.35303
99.6	0	0.66	2.29687	2.65827	1.96774	1.33821	0.46669	4.95	1.90066	1.40186	3.71286	3.96505	3.13465	2.37107
99.7	0	0.66	2.29687	1.58644	1.96774	1.33821	0.46669	4.95	1.90066	1.40186	3.71286	3.96505	3.13465	2.37107
99.8	0	0.66	2.29687	2.07548	1.96774	1.33821	0.46669	4.95	1.90066	4.43306	1.77485	7.00928	3.13465	2.28175
99.9	0	0.66	2.29687	2.07548	1.96774	1.33821	0.46669	4.95	1.90066	4.5266	4.20557	4.73565	3.13465	2.66729
100	0	0.66	2.45967	2.07548	1.96774	1.33821	0.46669	4.95	1.90066	4.76303	4.70197	4.73565	5.201	2.68818
100.1	0.93	0.66	2.45967	2.07548	1.96774	1.33821	0.46669	4.95	1.90066	5.3354	7.99181	5.80992	5.81986	2.93501
100.2	0.93	0.66	2.45967	2.56562	1.96774	1.1	0.46669	4.95	1.90066	5.3354	7.99181	5.80992	6.20442	3.39795
100.3	0.93	0.66	2.57503	2.56562	1.96774	0.622254	0.46669	4.95	1.90066	5.93054	9.18157	7.00928	6.20442	3.45099
100.4	0.93	0.66	2.57503	2.56562	1.96774	0.622254	0.46669	4.95	1.90066	9.88342	9.35155	7.00928	6.54003	3.66948
100.5	0.93	0.66	2.57503	2.56562	1.96774	0.622254	0.46669	4.95	1.73367	11.6198	9.35155	7.00928	7.21249	4.04102
100.6	0.93	0.66	2.57503	2.56562	1.96774	0.622254	0.46669	4.95	1.73367	12.9021	9.35155	7.00928	7.93738	4.22785
100.7	0.93	0.66	2.57503	2.56562	1.96774	0.622254	0.46669	4.95	1.73367	12.9021	9.86147	10.402	9.28019	4.39511
100.8	0.93	0.66	3.3292	2.56562	1.96774	1.18474	0.46669	3.97373	1.9383	14.0361	11.0513	10.402	9.28019	4.83223
100.9	0.93	0.66	3.3292	2.56562	1.96774	1.18474	0.46669	4.22606	4.33417	14.5248	13.0999	11.012	10.2903	5.0713
101	0.93	0.66	3.08785	3.3	3.64165	1.18474	0.46669	4.22606	4.33417	14.5248	13.8077	11.012	10.6274	5.63844
101.1	0.93	0.66	3.08785	4.22606	2.65827	1.18474	0.46669	4.22606	5.29462	16.4118	15.1767	11.9436	11.012	5.90609
101.2	0.93	0.66	2.24357	4.20309	2.65827	1.12178	0.46669	4.22606	5.29462	16.4118	17.3583	11.9436	11.012	6.36237
101.3	0.93	0.66	1.96774	4.36688	2.65827	1.12178	0.46669	4.22606	6.14121	17.4439	17.72	12.2824	11.3481	6.46666
101.4	0.93	0.695701	1.96774	4.36688	2.65827	1.12178	0.46669	4.22606	7.49737	16.9532	17.72	12.2824	11.6843	6.70025
101.5	0.93	0.311127	1.58644	4.4	2.65827	1.71825	2.51321	4.22606	7.66698	17.0983	17.0306	12.2824	11.6843	6.80337
101.6	0.93	0.311127	1.58644	4.4	2.65827	4.22606	3.68951	4.22606	8.00626	17.9815	17.0306	12.2824	11.6843	6.93133
101.7	0.93	0.695701	0.98387	4.4	2.65827	4.22606	3.68951	5.6197	8.00626	18.8079	15.7321	12.2824	11.6843	7.34021
101.8	0.93	0.66	1.58644	4.4	2.65827	5.85795	3.68951	4.69018	8.00626	19.5463	16.3244	12.3575	11.6843	7.39884
101.9	0.93	0.66	4.38347	5.70729	2.65827	5.85795	3.68951	4.69018	9.69596	19.5463	16.686	12.9914	11.6843	7.62176
102	0.93	0.66	7.79682	6.21086	3.89841	5.80817	4.13489	4.69018	9.69596	19.5463	16.686	12.9914	11.6843	8.18755
102.1	0.93	0.66	9.12669	5.80817	3.89841	6.16393	4.13489	2.57738	10.03	19.5463	16.686	12.9914	11.6843	8.65028
102.2	0.93	0.66	9.76463	5.80817	3.89841	6.16393	3.68951	1.7771	10.03	19.8019	16.686	12.9914	11.6843	8.60896
102.3	0.93	0.66	9.76463	5.80817	3.89841	6.99171	3.68951	1.7771	10.03	20.129	16.686	12.9914	11.6843	8.57961
102.4	0.93	1.32	9.76463	9.33899	4.17421	6.99171	6.93785	1.7771	10.03	20.129	16.686	12.9914	11.6843	8.67586
102.5	0.93	1.32	10.8337	10.4053	4.17421	7.3954	7.59717	0.66	9.52607	20.129	16.686	12.9914	11.6843	9.31877
102.6	0.93	1.32	12.1698	11.4337	4.17421	7.31314	9.94938	0.66	9.52607	20.2928	16.686	12.9914	11.6843	9.45022
102.7	0.93	1.32	12.7315	11.4337	4.17421	7.31314	10.5806	3.68951	9.52607	20.2928	16.686	13.2992	12.6943	9.85006
102.8	0.93	1.32	12.7315	11.4337	4.17421	7.31314	13.86	3.68951	9.52607	20.7845	16.686	13.2992	12.7443	10.3117
102.9	0.93	1.32	13.3821	12.2984	4.17421	7.31314	13.86	5.94916	9.52607	20.7845	16.686	13.2992	12.7443	10.6302
103	0.93	0.88	13.9366	12.7315	4.17421	8.3019	13.86	6.30464	10.7316	20.7845	16.686	13.2992	12.7443	10.9448
103.1	0.93	0.88	13.9366	13.853	4.17421	8.37735	13.8757	6.30464	10.7437	20.7845	16.9974	13.2992	12.7443	11.2029
103.2	0.93	1.32	14.9033	13.853	4.17421	8.16671	13.8757	7.06231	10.7437	20.6982	16.9974	13.2992	12.7443	11.3309
103.3	0.93	1.32	15.0149	14.1092	4.17421	8.16671	14.2053	7.06231	10.7437	20.6982	16.9974	13.2992	12.7443	11.4865
103.4	0.93	1.32	16.4927	13.2458	4.17421	8.06833	14.2053	7.06231	11.39	20.6982	16.9974	13.2992	12.7443	11.5446
103.5	0.93	1.32	16.4927	14.164	4.17421	8.06833	16.5132	7.06231	11.39	20.6982	16.9974	13.2992	12.7443	11.6415
103.6	0.93	1.32	16.4927	14.164	4.17421	8.06833	16.5132	7.06231	11.9	20.6982	16.9974	13.2992	12.7443	11.9103
103.7	0.93	1.32	17.3967	13.9713	4.17421	8.06833	16.5132	9.15118	11.9	20.6982	16.9974	13.2992	12.7443	11.9528
103.8	0.93	1.32	18.3802	13.8163	4.17421	8.06833	17.49	9.15118	11.9	20.0434	16.9974	13.2992	13.0801	12.1862
103.9	0.93	1.32	19.8561	13.8163	4.17421	8.06833	17.5024	9.15118	11.9	20.0434	16.9974	13.2992	13.0801	12.31
104	0.93	1.32	20.5073	13.8163	4.17421	8.06833	17.5024	9.15118	11.9	19.9712	16.9532	13.2992	13.7058	12.4341
104.1	0.93	1.32	20.5073	13.8163	4.17421	8.37735	17.5024	9.15118	11.9	19.9712	16.9532	13.2992	13.7058	12.5308
104.2	0.93	1.32	21.3763	13.8163	4.17421	7.67482	17.5024	9.88899	11.9	20.0434	16.9532	13.2992	13.7058	12.5565
104.3	0.93	1.32	22.899	13.8163	4.17421	7.67482	17.5024	9.88899	11.9	20.0434	16.9532	14.3164	13.7058	12.6379
104.4	0.93	1.32	23.8017	14.0335	4.53542	7.67482	17.5024	9.88899	11.9	19.9372	18.6133	14.3164	13.7058	12.8496
104.5	0.93	1.32	24.206	15.2579	4.53542	7.67482	17.5024	9.88899	11.9	19.9372	19.788	14.3164	13.7058	13.1025
104.6	0.93	1.32	24.9562	15.2579	5.22934	7.67482	17.5024	10.7895	11.9	20.4375	19.788	14.3164	13.7058	13.3361
104.7	0.93	1.32	25.3907	16.0238	5.22934	7.67482	17.5024	10.7895	11.9	20.617	19.788	14.3164	13.7058	13.5732
104.8	0.93	1.76	26.6336	16.0238	5.5	7.67482	17.5024	12.0122	11.9	20.617	19.788	14.3164	13.7058	13.6882
104.9	0.93	1.99218	27.4789	16.0238	5.5	7.67482	17.5024	12.4397	13.09	20.617	19.788	14.3164	13.7058	13.9528
105	0.93	1.99218	27.5062	16.4589	5.39337	8.85483	19.47	12.4397	13.09	20.617	19.788	14.3164	13.7058	14.1774
105.1	0.93	1.99218	27.5062	16.646	5.39337	8.3019	18.162	12.4397	13.09	21.4449	19.788	14.3164	13.7058	14.4694
105.2	0.93	1.99218	27.5062	16.646	5.60892	9.16901	18.162	13.138	13.09	22.8433	19.788	14.6555	13.6382	14.3989
105.3	0.93	1.7737	27.5062	16.646	5.60892	9.16901	18.162	13.138	13.09	22.8433	19.788	14.6555	13.6382	14.6864
105.4	0.93	1.7737	28.5017	16.646	5.60892	9.16901	26.4	13.138	13.09	21.9036	19.788	14.6555	14.0062	14.6682
105.5	0.93	1.7737	29.0908	16.8368	5.60892	9.16901	26.4	12.0122	13.09	21.9036	19.788	14.6555	14.0062	15.3901
105.6	0.93	1.7737	29.4981	16.3334	5.60892	9.16901	22.7915	13.364	13.09	21.9036	19.8842	14.6555	14.0062	15.3612
105.7	0.93	1.7737	30.0242	16.3334	5.60892	9.06015	22.7915	13.364	13.09	21.9036	19.8842	14.6555	14.0062	15.1732
105.8	0.93	1.55563	30.8949	16.1816	6.73071	9.06015	23.43	13.364	13.09	21.9036	19.8842	14.6555	14.0062	15.2079
105.9	0.93	1.55563	31.3305	16.1816	7.37902	9.34676	23.76	13.364	13.09	21.9036	19.8842	14.6555	14.0062	15.3964
106	0.93	1.55563	31.9841	16.428	7.31314	9.34676	23.76	13.7812	13.09	21.9036	21.045	14.6555	14.0062	15.5381
106.1	0.93	1.55563	31.9841	16.646	8.21399	9.34676	24.7522	13.7812	12.2447	21.9036	21.2139	14.6555	14.0062	15.7391
106.2	0.93	1.54	31.9841	16.646	8.24633	9.34676	24.7522	13.7812	12.2447	21.9036	21.2139	14.6555	14.0062	15.8587
106.3	0.93	1.54	31.9841	16.646	8.24633	9.34676	24.7522	13.7812	12.2447	21.9036	21.2139	14.6555	14.0062	15.8601
106.4	0.93	1.76	31.9841	16.646	8.24633	9.85099	24.7522	14.0085	12.2447	21.9036	22.2466	14.6555	14.0062	15.8601
106.5	0.93	1.76	33.104	17.9297	8.86848	9.85099	24.7522	14.1938	12.2447	22.9317	22.5844	14.6555	14.0062	16.0254
106.6	0.93	1.98	33.7576	17.9297	8.86848	9.94147	24.7522	14.1938	12.2447	23.5878	22.9223	14.6555	14.0062	16.4068
106.7	0.93	1.98	33.9756	18.1056	8.86848	9.94147	24.7522	14.1938	12.2447	23.5878	22.9223	14.6555	14.0062	16.57
106.8	0.93	1.98	34.4115	18.1056	8.86848	9.94147	25.4121	14.1938	13.2698	24.5425	22.9223	14.6555	14.0062	16.6028
106.9	0.93	1.98	34.4115	17.8864	8.86848	9.94147	25.4121	14.1938	13.2698	24.7062	22.9223	14.6555	14.0062	16.8591
107	0.93	3.3	34.8476	17.8864	8.86848	9.94147	25.4121	14.1938	13.2644	25.1979	22.9223	14.6555	14.8125	16.8545
107.1	0.93	3.96	35.7796	19.4212	9.7423	10.3306	25.4121	15.1405	13.2644	25.1979	22.9223	14.6555	14.8125	17.1085
107.2	0.93	4.62	36.4643	19.4212	9.7423	10.3306	25.4121	15.1405	13.2644	25.1979	22.9223	14.6555	15.484	17.5532
107.3	0.93	4.4055	36.4643	19.4212	9.7423	10.3306	25.4121	15.1405	13.2644	25.1979	22.9223	14.6555	16.6044	17.7213
107.4	0.93	4.4055	36.4643	20.5179	9.7423	10.3306	25.7485	15.1405	13.2644	25.1979	23.7672	14.6555	17.3367	17.7967
107.5	0.93	4.44922	37.9887	20.5179	11.0789	10.3306	25.7485	15.1405	13.6011	25.1979	24.2743	14.6555	18.8079	18.0476
107.6	0.93	4.44922	38.4245	20.7746	11.0789	10.5439	25.7485	15.1405	13.0944	26.4704	24.4617	14.6555	17.7387	18.4826
107.7	0.93	4.44922	38.9226	20.7746	11.0789	10.5439	25.7485	15.1405	13.0944	26.3895	24.4617	14.6555	17.4065	18.5484
107.8	0.93	4.6669	39.5443	20.7967	11.0789	10.9227	25.7485	15.1405	13.2698	27.1793	24.4617	14.6555	17.4065	18.5555
107.9	0.93	5.10286	40.6643	20.7967	11.4928	10.9227	25.7485	15.1405	13.2698	28.1754	24.4617	14.6555	17.4065	18.7393
108	0.93	5.10286	40.6643	18.0882	11.4928	10.9249	25.7485	16.0924	13.2698	28.1754	24.4617	14.6555	17.4065	18.9864
108.1	0.93	5.10286	40.6643	17.8688	11.4928	10.9249	25.7485	16.1835	13.2698	28.3416	23.6172	14.6555	17.4065	18.8402
108.2	0.93	5.75795	41.3489	17.8688	12.369	11.1247	26.4186	16.1835	13.2698	28.3416	23.6172	14.6555	17.4065	18.773
108.3	0.93	5.75795	42.1896	17.8688	12.369	11.1247	26.4186	16.1835	13.2698	28.5438	23.6172	14.6555	17.4065	19.0302
108.4	0.93	5.75795	42.1896	20.2699	12.8073	11.5117	26.4186	16.1835	13.2698	31.31	23.6172	14.6555	17.4065	19.1171
108.5	0.93	5.75795	42.1896	20.4895	13.2458	12.0036	26.4186	16.1835	13.6265	31.31	23.6172	14.6555	17.4065	19.6165
108.6	0.93	5.75795	42.6556	20.4895	13.2458	12.0036	26.4186	15.9291	13.6265	31.1304	22.4792	14.6555	17.4065	19.742
108.7	0.93	5.97655	42.6556	20.0393	13.9036	12.6246	26.4186	15.9291	13.6265	31.1304	22.4792	14.6555	17.4065	19.6499
108.8	0.93	6.19526	42.6556	20.0393	13.9036	12.6246	26.4186	16.0924	13.6265	31.1304	22.4792	14.6555	17.4065	19.7371
108.9	0.93	6.87654	42.6556	20.0393	13.9036	12.6246	26.4186	16.0924	13.6265	30.1034	22.4792	14.6555	17.4065	19.769
109	0.93	6.90814	42.6556	20.0393	14.5616	12.5419	26.4186	16.0924	13.6265	28.4921	22.4792	14.6555	17.4065	19.7402
109.1	0.93	6.41405	42.6556	18.9405	14.5616	12.5419	26.4186	16.0924	13.6265	26.6353	22.4792	14.6555	17.4065	19.6565
109.2	0.93	6.41405	42.6556	18.9405	14.5616	12.5419	26.4186	16.0924	13.6265	26.6353	22.4792	14.6555	17.4065	19.369
109.3	0.93	6.41405	43.5272	18.9405	14.5616	13.0005	26.4186	16.0924	13.6265	26.677	22.4792	14.6555	17.4065	19.369
109.4	0.93	7.50906	43.656	18.9405	14.5616	12.7998	26.4186	16.0924	13.6265	27.1713	22.4792	14.6555	17.4065	19.4833
109.5	0.93	8.62501	43.9081	18.7323	15.0181	12.7998	26.4186	16.0924	13.6265	27.1713	22.4792	14.6358	17.4065	19.6097
109.6	0.93	8.62501	44.3424	18.966	15.6957	12.5997	26.4186	16.0924	13.6265	27.1713	22.4792	14.6358	17.4065	19.7428
109.7	0.93	8.62501	44.5254	18.966	15.6957	12.5997	26.4186	16.0924	13.6265	27.1713	22.4792	14.6358	17.4065	19.8383
109.8	0.93	8.62501	44.5254	19.8305	15.6957	12.6934	27.068	16.0924	13.6265	27.1713	22.4792	14.6358	17.4065	19.8535
109.9	0.93	8.62501	44.308	19.8305	15.6957	12.5013	27.068	16.0924	13.6265	27.1713	22.4792	14.6358	17.4065	19.9875
110	0.93	8.82472	44.4601	19.8195	16.3038	12.2984	27.068	16.0924	13.6265	24.7062	22.4792	14.6358	17.4065	19.9534
110.1	0.93	8.82472	44.4601	20.0393	16.3038	12.2984	27.068	16.0924	14.7988	24.7062	22.3108	14.6358	17.3367	19.8101
110.2	0.93	8.82472	45.9258	20.0393	16.3038	12.0036	27.398	16.7294	14.7988	24.7062	22.3108	14.6358	17.3367	19.9063
110.3	0.93	8.82472	45.4895	20.4789	16.3038	12.2984	27.7279	16.7294	14.7988	24.7062	22.3108	14.6358	17.3367	20.0844
110.4	0.93	8.82472	45.3008	20.6905	16.3038	12.2984	27.7279	19.4504	14.7988	24.7062	22.3108	14.6358	17.3367	20.1367
110.5	0.93	8.82472	45.549	20.5025	16.5527	12.2016	27.392	19.7697	14.7988	24.7062	22.3108	14.6358	17.3367	20.3654
110.6	0.93	8.82472	45.8303	21.1612	16.5527	12.2016	29.07	19.7697	14.7988	24.7062	22.3108	14.6358	17.3367	20.3817
110.7	0.93	8.82472	45.8303	21.3808	16.5527	12.2016	29.0868	19.7697	14.7988	24.7062	23.0912	14.6358	17.3367	20.5999
110.8	0.93	8.82472	45.8303	21.588	16.5527	12.2016	30.059	19.7697	14.8056	24.5743	23.0912	14.6358	18.2241	20.6846
110.9	0.93	8.82472	47.235	21.588	16.5527	12.2016	30.059	19.7697	14.8056	24.5743	23.0912	15.0217	16.4118	20.8464
111	0.93	8.82472	47.235	21.7978	16.5527	12.2016	31.7229	19.7697	14.8251	24.5743	23.0912	15.0217	16.4118	20.8446
111.1	0.93	8.58282	48.0387	21.7978	16.9914	11.7097	31.7229	19.7697	14.8251	24.5743	23.0912	15.0217	16.4118	21.0024
111.2	0.93	8.58282	48.0387	21.578	16.9914	11.7097	32.0253	19.1315	15.334	24.5743	23.0912	15.0217	16.6704	21.0448
111.3	0.93	8.58282	48.0069	21.578	16.9914	11.7097	32.0253	19.1315	15.334	24.5743	23.0912	15.0217	16.6704	21.0624
111.4	0.93	8.14297	48.0069	21.578	16.9914	12.8921	32.0253	19.1315	15.334	24.5743	23.0912	15.0217	16.6704	21.0598
111.5	0.93	8.14297	47.9464	21.578	16.9914	12.8921	32.0253	19.1315	15.334	24.5743	23.0912	15.0217	16.6704	21.1216
111.6	0.93	8.14297	48.354	21.7978	16.9914	12.8921	34.0156	19.1315	15.334	24.5743	23.0912	15.0217	16.6704	21.1166
111.7	0.93	8.14297	48.6603	21.7978	17.229	12.9875	34.0156	19.1315	15.334	24.5743	23.0912	15.0217	16.6704	21.3347
111.8	0.93	7.94745	49.0087	22.2374	17.229	12.9875	34.0156	19.1315	15.334	24.5743	23.0912	15.0217	16.6704	21.388
111.9	0.93	7.94745	49.9095	22.2374	17.229	12.9875	34.0156	19.1315	15.334	24.5743	23.0912	14.3164	16.6704	21.4374
112	0.93	7.94745	50.2159	22.2374	17.25	12.9875	34.0156	19.1315	15.334	24.5743	23.0912	14.3164	16.6704	21.4537
112.1	0.93	7.94745	50.2159	22.0176	17.25	13.2914	34.0156	19.1315	16.3633	24.5743	23.0912	14.3164	16.6704	21.481
112.2	0.93	7.94745	49.4731	21.79	17.25	13.2914	35.3347	19.1315	16.3633	24.5743	23.0912	14.3164	16.6704	21.5738
112.3	0.93	7.72823	48.6006	21.79	17.25	13.2914	35.3347	19.1315	16.3633	24.5743	23.0912	14.3164	16.6704	21.6028
112.4	0.93	7.72823	48.4425	21.3808	17.9067	13.0914	35.3347	19.1315	16.3633	24.4918	23.5982	14.3164	16.6704	21.5118
112.5	0.93	8.14297	48.4425	21.3955	17.9067	12.8921	34.6751	19.1315	16.7154	24.4918	23.5982	14.3164	16.6704	21.538
112.6	0.93	8.14297	49.096	21.8698	17.9067	12.9127	34.6751	19.1315	16.7154	24.4918	23.5982	14.3164	16.6704	21.5315
112.7	0.93	8.58282	49.096	22.0538	17.9067	12.9127	34.6751	19.1315	17.3933	24.4918	23.5982	14.3164	16.6704	21.6272
112.8	0.93	8.58282	49.7497	21.588	17.9067	12.6934	34.6751	19.1315	17.3933	24.4918	23.5982	14.3164	17.2732	21.7357
112.9	0.93	7.92305	49.9981	21.588	18.1257	12.6934	34.6751	19.1315	17.72	24.5743	23.5982	14.3164	17.2732	21.7833
113	0.93	7.92305	49.9981	21.6004	18.1257	12.5997	34.6751	19.1315	17.72	24.5743	23.5982	14.3164	17.2732	21.8014
113.1	0.93	7.92305	48.0387	21.6004	18.1257	12.5997	34.6751	19.1315	17.72	24.5743	23.5982	14.3164	17.2732	21.7946
113.2	0.93	7.92305	47.7891	21.3683	18.1257	12.5997	34.6751	19.1315	17.72	24.5743	23.5982	14.3164	17.2732	21.6313
113.3	0.93	7.7	48.6006	21.3683	18.1257	12.2016	34.6751	19.1315	17.72	24.5743	23.5982	14.3164	17.2732	21.5912
113.4	0.93	7.7	49.2549	20.6905	18.1257	12.7998	34.6751	19.1315	17.72	24.5743	23.5982	14.3164	17.2732	21.6071
113.5	0.93	7.7	49.7497	20.6905	18.5636	12.7998	34.6751	19.1315	17.72	24.5743	23.1531	14.3164	17.2732	21.655
113.6	0.93	7.7	50.4338	20.6847	18.5636	12.7998	34.6751	19.1315	17.72	24.5743	23.1531	14.3164	17.2732	21.6956
113.7	0.93	7.7	50.4338	20.6847	18.5636	12.7998	35.3347	19.1315	17.72	24.5743	23.1531	14.3164	17.2732	21.7521
113.8	0.93	7.70314	49.3448	21.3445	18.5636	12.7998	35.3347	19.1315	17.72	24.5743	23.1531	14.3164	17.2732	21.8071
113.9	0.93	7.70314	49.096	21.3445	18.5636	12.7998	34.7065	19.1315	17.72	24.5743	23.1531	14.3164	17.2732	21.7716
114	0.93	8.84389	49.7497	21.3445	18.5636	12.7998	34.7065	19.1315	17.8896	24.5743	23.1531	14.3164	17.2732	21.6985
114.1	0.93	8.84389	50.2159	21.56	18.5636	13.0005	34.7065	19.1315	18.2408	24.5743	23.1531	14.3164	17.2732	21.8622
114.2	0.93	9.04411	49.9676	21.56	18.9826	13.0005	34.7065	19.1315	18.2408	24.5743	23.1531	14.3164	17.2732	21.965
114.3	0.93	9.04411	49.7497	21.56	18.9826	13.0005	34.7065	19.1315	18.2408	24.5743	23.1531	14.3164	17.2732	21.9959
114.4	0.93	9.02268	49.5318	21.56	18.9826	12.3983	34.7065	19.1315	18.2408	24.5743	23.1531	14.3164	17.2732	21.9777
114.5	0.93	9.24262	49.7497	21.56	18.9826	12.3983	34.7065	19.1315	18.2408	24.5743	23.1531	14.3164	17.2732	21.9076
114.6	0.93	10.5806	51.5538	21.56	18.9826	12.3983	34.4214	19.1315	18.2408	24.5743	23.1531	14.3808	17.2732	21.9441
114.7	0.93	10.5806	51.5538	21.56	18.9826	12.2194	34.7065	19.1315	18.2408	25.2334	23.1531	14.6831	17.2732	22.1875
114.8	0.93	10.8894	51.8029	21.56	18.9826	12.2194	34.7065	19.1315	18.2408	26.4704	23.1531	14.6831	17.2732	22.2765
114.9	0.93	10.1415	51.8029	21.56	19.6244	12.2194	34.7065	19.1315	18.2408	26.9652	23.1531	14.6831	17.2732	22.4261
115	0.93	10.1415	51.8029	21.56	19.9218	12.3983	36.354	19.1315	18.2408	26.9652	23.1531	14.6831	17.2732	22.4585
115.1	0.93	10.8159	51.5538	21.7811	19.9218	12.2016	36.354	19.1315	18.2408	26.9652	23.1531	14.6831	17.2732	22.6355
115.2	0.93	10.8159	51.5538	21.7978	19.9218	12.108	37.6909	19.1315	18.2408	26.9652	23.1531	14.6831	17.2732	22.6729
115.3	0.93	10.8159	51.5232	21.7978	19.9218	12.108	37.6721	19.1315	17.9017	26.9652	23.3216	14.6831	17.2732	22.7779
115.4	0.93	11.2545	51.5232	22.0275	19.9218	12.6246	37.6721	19.1315	17.9017	26.9652	23.3216	14.6831	17.2732	22.7596
115.5	0.93	11.2545	51.4936	22.0275	19.9218	12.6246	39.3199	19.1315	17.9017	26.9652	23.7301	14.6831	17.2732	22.8583
115.6	0.93	11.2545	51.4936	21.7978	20.7373	12.6246	39.3199	19.1315	17.9017	26.9652	23.7301	14.6831	17.2732	23.0272
115.7	0.93	11.2394	51.4936	21.5645	20.7373	12.6246	39.3199	19.1315	17.7322	26.9652	23.8982	14.6831	17.2732	23.076
115.8	0.93	11.8983	51.4936	22.4497	20.9567	12.6246	39.3199	19.1315	17.5504	26.9652	23.8982	14.6831	17.2732	23.0552
115.9	0.93	12.5708	51.4936	22.4497	20.9567	12.6246	39.3199	19.1315	17.5504	26.9652	23.8982	14.6831	17.2732	23.187
116	0.93	12.5708	51.9591	22.4497	21.1761	12.6246	39.3199	19.1315	17.5504	26.9652	25.2437	14.6831	17.2732	23.2431
116.1	0.93	12.5708	51.9591	22.4497	21.1761	12.6246	39.3199	19.1315	17.5504	26.9652	25.2437	14.6831	17.7387	23.4123
116.2	0.93	12.5708	51.9591	22.4497	21.1761	12.6246	39.3199	19.1315	17.5504	26.9652	25.6829	14.6831	17.7387	23.4511
116.3	0.93	12.5708	51.9591	22.4497	21.6149	12.6246	39.3199	19.1315	17.0416	26.9652	25.6829	14.6831	17.7387	23.4877
116.4	0.93	12.5708	52.6131	22.4497	21.6149	12.6246	39.3199	19.1315	17.0416	26.9652	25.6829	14.6831	17.7387	23.4819
116.5	0.93	12.5708	52.8312	22.4497	21.6149	12.6246	39.6673	19.1315	17.0416	26.9652	25.6829	14.6831	17.7387	23.5364
116.6	0.93	12.5708	52.8312	22.4497	21.6149	12.2194	39.6673	19.1315	17.0416	26.9652	25.6829	14.6831	17.7387	23.5835
116.7	0.93	12.5708	53.2673	22.4497	21.6149	12.2194	39.6673	19.1315	17.0416	26.8105	25.6829	14.6831	17.7387	23.5497
116.8	0.93	12.5708	53.2673	22.4497	21.8344	13.1154	39.6673	19.1315	17.0416	26.8105	25.6829	14.6831	17.7387	23.5732
116.9	0.93	12.5708	53.5147	22.5272	21.8344	13.1154	39.6673	19.1315	17.5504	26.8105	25.6829	14.6831	17.7387	23.6661
117	0.93	12.5708	53.0788	22.5272	21.8344	13.1154	39.6673	19.0487	17.5504	26.8105	25.6829	14.6831	17.7387	23.7356
117.1	0.93	13.0265	53.0788	22.4497	21.8344	13.1154	39.6673	19.0487	17.8896	26.8105	25.6829	15.3603	17.7387	23.6924
117.2	0.93	13.2458	53.2968	22.4497	21.8344	13.1154	39.6673	19.0487	17.8896	26.8105	25.6829	15.3603	17.7387	23.8086
117.3	0.93	13.465	53.2968	22.4497	21.8344	13.1154	39.6673	18.9714	17.8896	26.8105	25.6829	15.3603	17.2732	23.845
117.4	0.93	14.1229	53.2968	22.4497	21.8344	13.1154	39.6673	18.9714	17.8896	26.8105	25.6829	15.3151	17.2732	23.818
117.5	0.93	14.1229	53.545	22.4497	21.8344	13.4794	39.6344	18.9714	17.8896	26.8105	25.6829	15.3151	17.2732	23.8691
117.6	0.93	14.1229	53.545	22.4497	21.8344	12.8281	39.6344	18.9714	18.0592	26.8105	25.6829	15.3151	17.2732	23.9174
117.7	0.93	14.1075	53.545	22.4497	22.6771	13.0005	39.6344	18.9714	18.0592	26.8476	25.6829	15.3151	17.2732	23.8772
117.8	0.93	14.0955	53.545	22.0044	22.8969	13.0005	39.6879	19.6897	18.0488	26.8476	25.6829	15.3151	17.2732	23.9636
117.9	0.93	14.0955	53.545	20.6847	22.8969	13.0005	39.6879	19.6897	18.2186	26.8476	25.6829	15.3151	17.2732	24.0073
118	0.93	14.0955	53.545	20.6847	22.8895	13.0005	39.6879	19.6897	18.2186	26.8476	25.6829	15.3151	17.2732	23.9115
118.1	0.93	14.0955	53.545	20.0248	22.8895	13.0005	39.6879	19.6897	18.2186	26.8476	25.6829	15.3151	17.2732	23.9109
118.2	0.93	14.0955	53.7939	20.0248	22.918	13.1872	39.6879	19.6897	18.2186	26.8476	25.6829	15.3151	17.2732	23.8559
118.3	0.93	14.0955	53.9808	20.0248	23.8099	13.1872	39.6879	19.6897	18.2186	26.8476	26.1347	15.3151	17.2732	23.8945
118.4	0.93	14.0955	53.9808	20.0248	23.8099	13.1872	39.6879	19.6897	18.2186	26.8476	26.0899	15.3151	17.2732	24.0221
118.5	0.93	14.0955	53.7327	19.8012	23.8099	13.1872	39.6879	19.6897	18.2186	26.8476	26.0899	15.3151	17.2732	24.0183
118.6	0.93	14.0955	53.9808	19.8012	23.8099	13.1872	39.6879	19.6897	18.2186	26.8476	26.0899	15.3151	17.2732	23.979
118.7	0.93	14.0955	53.9808	19.58	23.8099	13.1872	39.6879	19.6897	18.3883	26.8476	26.0899	15.3151	17.2732	23.9997
118.8	0.93	14.3271	53.9808	19.8	23.8099	13.1872	39.6879	19.6897	18.7278	26.8476	26.0899	15.3151	17.2732	23.9954
118.9	0.93	14.3271	53.9808	20.68	23.8099	13.3186	39.6879	19.6897	19.2371	26.8476	26.1518	15.3151	17.2732	24.0613
119	0.93	14.5217	53.9808	20.68	23.8099	13.4848	39.6879	19.6897	19.4068	26.8858	26.1518	15.3151	17.2732	24.1932
119.1	0.93	14.9746	53.7629	20.68	23.6057	13.4848	39.6879	19.6897	19.4068	26.8858	26.1518	15.3151	17.2732	24.2406
119.2	0.93	14.9746	53.7629	21.1211	23.6057	13.6772	39.6879	19.6897	19.4068	26.9652	26.1518	15.3151	17.2732	24.2432
119.3	0.93	14.9746	53.3272	21.1383	23.6057	13.1872	39.6879	19.6897	19.4068	26.9652	22.3632	15.3151	17.2732	24.3026
119.4	0.93	14.9746	53.0788	21.1383	23.6057	13.1872	39.6879	19.6897	16.1643	26.9652	19.065	15.3151	17.2732	23.9112
119.5	0.93	14.9746	53.0788	21.1383	23.6057	13.1872	39.6879	19.6897	13.2698	22.1861	18.056	15.3151	17.2732	23.3454
119.6	0.93	14.9746	53.0788	20.6812	23.6057	13.1872	39.6879	19.6897	11.4103	19.6385	16.0143	15.3151	17.2732	22.6219
119.7	0.93	14.9746	53.0788	20.6812	23.6057	13.1872	39.6879	19.6897	10.9132	18.3096	14.8125	15.3151	13.8693	22.0464
119.8	0.93	16.0736	53.7034	20.6812	23.3459	12.4955	39.6879	20.4094	9.19416	17.4447	12.5766	11.3021	9.81299	21.5104
119.9	0.93	15.1943	53.9507	20.6812	23.3459	12.6954	39.6879	20.4094	9.19416	13.7111	11.7103	9.81299	8.41114	20.5606
120	0.93	15.1943	53.9507	20.6812	23.3863	14.1691	39.6879	20.4094	6.32665	13.7111	10.4381	7.14809	8.41114	19.9004
120.1	0	15.1943	53.6475	20.6847	23.3863	14.1691	39.6879	20.4094	5.14513	13.551	10.4381	5.628	8.41114	19.4595
120.2	0	15.1943	53.545	21.1303	23.3863	14.1691	39.6879	20.4094	5.14513	12.8538	9.91262	5.628	8.41114	19.1961
120.3	0	15.8415	53.545	21.1303	23.3863	14.1691	39.6879	20.4094	3.50464	12.8538	9.06755	5.27822	8.00265	19.1228
120.4	0	15.8415	53.545	21.3445	23.3863	14.1691	39.6879	20.4094	2.43403	11.4608	9.06755	5.27822	7.67075	18.9064
120.5	0	15.8415	53.7034	21.3445	23.3573	14.1691	39.6879	20.4094	2.72531	11.2419	9.06755	4.32749	6.35172	18.6913
120.6	0	15.8415	53.7034	21.3445	23.3573	14.1691	39.6879	20.4094	2.72531	10.5373	9.06755	4.32749	6.35172	18.5189
120.7	0	16.0615	53.9215	21.3445	23.3573	11.7345	26.9754	20.4094	2.74117	10.4864	8.35771	4.32749	6.35172	18.4602
120.8	0	16.0615	53.9215	21.3445	23.3573	9.25309	26.9754	20.4094	2.74117	10.4864	8.01888	4.77213	6.02482	17.1724
120.9	0	16.7214	50.1561	21.7811	16.0736	8.3019	26.9754	20.4094	2.74117	9.9997	5.81986	4.77213	4.13628	16.9472
121	0	17.1614	46.5262	17.8417	13.3168	7.20647	20.7795	21.0503	0.85	9.9997	5.65106	4.77213	4.13628	15.6573
121.1	0	17.3814	42.2978	14.5616	12.5708	7.01934	20.7795	21.0503	0.85	9.9997	3.96869	4.86806	4.10824	14.1076
121.2	0	17.82	37.2528	14.3608	12.5708	4.5779	18.0658	21.0503	1.80712	7.92463	3.13465	3.66191	3.75542	13.288
121.3	0	11.882	33.104	14.164	11.0351	4.5779	18.0658	21.0503	1.80712	7.76809	2.47524	3.66191	3.75542	12.1652
121.4	0	11.6621	28.1892	14.164	10.1224	4.88479	16.9685	21.0503	2.45177	7.00928	0.85	3.66191	3.75542	11.1122
121.5	0	9.02268	26.1513	13.9453	7.94745	3.8922	16.8946	21.0503	2.45177	6.54224	0.85	3.66191	3.75542	10.3975
121.6	0	8.14297	24.0877	11.1073	5.39337	2.56562	16.8946	21.0503	2.45177	5.70197	0.700928	3.66191	3.75542	9.68043
121.7	0	8.14297	20.4079	9.76959	5.17819	3.60827	16.0585	21.0503	2.45177	5.70197	0.700928	3.66191	3.75542	8.79282
121.8	0	6.16	18.3393	9.76959	5.17819	3.60827	16.0585	21.0503	2.45177	5.70197	0.961665	3.66191	3.07883	8.37397
121.9	0	5.72	16.8268	8.60535	5.17819	3.60827	14.5687	21.0503	2.45177	5.70197	0.961665	3.66191	3.07883	8.00169
122	0	5.2983	15.2738	8.60535	5.17819	3.43651	14.5687	14.0396	1.80712	5.70197	1.9898	3.66191	3.07883	7.61781
122.1	0	4.62524	16.0585	8.60535	5.17819	3.11127	14.0085	7.87173	1.80712	5.70197	1.9898	3.75542	3.13465	6.88666
122.2	0	4.4055	14.5417	7.94745	5.17819	2.45967	13.7812	5.7632	1.80712	5.70197	1.9898	3.75542	3.13465	6.32064
122.3	0	4.18	12.6954	7.94745	5.17819	2.29687	12.9417	5.7632	0.991262	5.70197	2.96892	3.75542	3.13465	5.87215
122.4	0	4.18	10.5966	7.07087	5.17819	2.29687	11.8295	5.7632	2.06814	5.70197	3.46733	3.75542	3.13465	5.62958
122.5	0	4.18579	10.3774	7.07087	3.84213	2.29687	10.6268	3.04245	2.10278	5.70197	3.94312	3.75542	3.13465	5.42023
122.6	0	3.96611	9.03073	6.63292	3.62833	2.29687	10.6268	3.04245	0.961665	5.70197	4.28049	3.75542	3.13465	5.00669
122.7	0	2.89365	8.82472	5.75795	3.41532	2.29687	9.62107	2.98828	0.85	5.70197	4.77213	3.75542	3.13465	4.75487
122.8	0	2.72125	8.82472	5.75795	3.41532	2.42998	9.62107	2.97	0.85	5.70197	4.77213	3.8766	3.13465	4.501
122.9	0	2.42998	8.82472	5.75795	3.06425	1.98	8.26978	2.31	0.85	5.70197	5.78999	3.8766	3.13465	4.5063
123	0	2.42998	7.12542	5.4425	3.06425	1.98	8.26978	2.66055	0.85	5.70197	5.78999	3.5497	3.13465	4.33249
123.1	0	2.42998	5.7873	5.4425	3.62833	1.98	7.53239	3.76258	0.760263	5.70197	5.78999	2.74117	3.13465	4.16656
123.2	0	1.99218	6.00483	4.59373	3.41532	1.98	7.23747	3.76258	0.760263	5.70197	5.78999	2.74117	3.13465	4.05759
123.3	0	2.86845	5.10286	4.59373	3.3	1.98	7.12372	3.76258	0.68	5.70197	5.78999	2.74117	3.13465	3.92618
123.4	0	2.86845	4.48714	3.75936	2.75659	2.21097	6.40744	3.76258	0.68	5.5348	5.78999	2.74117	3.13465	3.89826
123.5	0	2.86845	3.47851	2.56562	2.37966	1.3914	6.40744	3.76258	0.68	5.5348	5.78999	2.74117	3.13465	3.67776
123.6	0	1.99218	2.36947	2.37966	2.07548	1.3914	5.12298	1.65	0.68	5.5348	5.78999	2.74117	3.13465	3.39452
123.7	0	1.98	2.36947	2.37966	2.07548	1.3914	5.12298	1.65	0.68	5.65106	5.78999	2.74117	3.13465	2.90515
123.8	0	2.21097	2.16675	2.64915	2.07548	1.3914	4.59637	2.21371	0.915478	5.65106	5.78999	2.74117	3.13465	2.91382
123.9	0	2.93517	1.4758	4.22606	2.07548	1.3914	4.59637	2.21371	0.915478	5.18152	5.78999	3.66191	3.13465	2.96135
124	0	2.50839	0.933381	4.22606	2.07548	2.26504	2.98828	2.21371	0.915478	5.07159	5.11132	3.66191	3.13465	3.13313
124.1	0	2.50839	0.66	3.78502	2.07548	2.36947	2.98828	2.21371	0.915478	5.07159	5.11132	3.66191	3.13465	2.92544
124.2	0	2.50839	0.793221	3.78502	2.07548	2.0871	2.33345	2.21371	0.915478	5.07159	5.11132	3.66191	3.13465	2.87461
124.3	0	1.4758	1.1	3.58134	2.07548	2.0871	2.33345	2.21371	0.915478	5.07159	5.11132	3.66191	3.13465	2.80761
124.4	0	1.4758	1.1	3.27054	2.07548	2.0871	2.66055	2.21371	0.915478	4.96505	5.11132	3.66191	3.13465	2.73015
124.5	0	1.28281	1.89251	3.27054	2.07548	2.0283	2.66055	2.21371	0.915478	4.96505	5.11132	3.22552	2.04	2.72263
124.6	0	1.28281	1.18474	3.27054	2.07548	2.0283	2.33345	2.21371	0.915478	4.66804	5.11132	3.22552	2.04	2.6401
124.7	0	1.40869	1.18474	3.27054	2.07548	2.0283	1.68268	2.21371	0.915478	4.66804	5.11132	3.22552	2.04	2.52911
124.8	0	1.40869	0.907083	2.81737	2.07548	1.58644	1.68268	2.21371	0.915478	4.66804	5.11132	3.22552	2.04	2.48537
124.9	0	1.40869	0.98387	2.81737	2.07548	1.40869	1.68268	1.86676	0.915478	4.66804	5.11132	3.22552	2.04	2.38765
125	0	1.40869	1.28281	2.81737	2.07548	1.40869	1.68268	1.86676	0.915478	4.35744	5.11132	3.22552	2.04	2.35032
125.1	0	1.58644	1.28281	2.81737	2.07548	1.40869	1.68268	1.86676	0.915478	4.32749	5.11132	3.22552	2.04	2.34935
125.2	0	1.58644	1.28281	2.50839	2.07548	1.40869	1.68268	1.86676	0.915478	4.87103	5.11132	3.22552	2.04	2.36167
125.3	0	1.98	1.33821	3.12679	2.45967	1.40869	0.33	2.97	0.915478	4.64321	5.11132	3.22552	2.04	2.38122
125.4	0	1.98	1.33821	3.12679	2.45967	1.40869	0.33	2.97	0.915478	4.48813	5.11132	3.22552	2.04	2.46241
125.5	0	1.76	1.33821	3.12679	2.45967	1.40869	0.33	2.97	0.915478	4.25	4.09414	3.22552	2.04	2.44948
125.6	0	1.12178	1.33821	3.60827	2.45967	1.7737	0.33	2.97	0.915478	3.63418	4.09414	3.22552	2.04	2.32654
125.7	0	1.12178	1.40869	3.60827	2.45967	1.7737	0.33	2.97	0.915478	3.63418	4.09414	3.22552	2.04	2.29258
125.8	0	1.12178	1.24451	3.60827	2.45967	2.16675	0.33	2.97	0.915478	3.63418	4.09414	3.22552	2.04	2.29845
125.9	0	1.12178	1.24451	3.60827	2.45967	2.26504	0.33	2.97	0.915478	3.63418	3.63418	2.92479	2.04	2.31753
126	0	1.12178	1.24451	3.60827	2.07548	1.58644	0.33	2.97	0.915478	2.96892	3.50464	2.92479	2.04	2.26233
126.1	0	0.695701	1.28281	3.91699	2.07548	1.58644	0.46669	2.97	0.915478	2.96892	3.50464	2.92479	2.04	2.10753
126.2	0	0.793221	1.28281	3.91699	2.07548	1.7737	1.68268	2.97	0.915478	2.96892	3.50464	2.92479	2.04	2.11233
126.3	0	0.933381	1.28281	3.91699	2.07548	1.67547	1.68268	4.87239	0.915478	2.96892	3.50464	2.92479	2.04	2.23739
126.4	0	1.1	1.60162	3.91699	2.07548	1.67547	0.66	4.87239	0.915478	2.96892	3.50464	2.92479	2.04	2.39942
126.5	0	1.1	1.60162	3.91699	2.07548	1.67547	0.66	4.87239	0.915478	2.96892	3.50464	2.92479	2.04	2.35465
126.6	0	1.1	1.60162	3.91699	2.07548	1.67547	0.66	4.87239	0.915478	2.96892	3.50464	2.92479	2.04	2.35465
126.7	0	0.695701	1.60162	3.91699	2.07548	1.67547	0.66	4.87239	0.915478	2.96892	3.50464	2.92479	2.04	2.35465
126.8	0	0.695701	1.60162	3.78502	2.07548	1.67547	3.64497	4.87239	0.915478	2.96892	3.50464	2.92479	2.04	2.32096
126.9	0	0.695701	1.60162	3.78502	2.07548	1.4758	3.64497	4.87239	0.915478	2.96892	3.50464	2.92479	2.04	2.55871
127	0	0.695701	1.87968	3.78502	2.07548	1.4758	3.64497	3.50795	0.915478	2.96892	3.50464	2.92479	2.04	2.54207
127.1	0	0.793221	1.87968	3.47851	2.07548	1.4758	3.64497	3.50795	0.915478	2.96892	3.50464	2.92479	2.04	2.45154
127.2	0	0.793221	1.58644	3.47851	2.07548	1.4758	3.64497	3.50795	0.915478	2.96892	3.50464	2.92479	2.04	2.43412
127.3	0	0.793221	1.58644	3.47851	2.07548	1.28281	3.64497	3.50795	0.915478	2.96892	3.50464	2.92479	2.04	2.40968
127.4	0	0.491935	1.24451	3.47851	2.07548	1.28281	3.64497	3.50795	0.915478	2.96892	3.50464	2.92479	2.04	2.3936
127.5	0	0.491935	1.24451	3.47851	2.07548	1.28281	3.64497	3.50795	0.915478	2.96892	3.50464	2.92479	2.04	2.34
127.6	0	0.44	1.4758	3.47851	2.07548	1.28281	3.64497	3.50795	0.915478	2.96892	3.50464	2.92479	2.04	2.34
127.7	0	0.491935	1.4758	3.47851	2.07548	1.28281	3.64497	3.50795	0.915478	2.96892	3.50464	2.92479	2.04	2.35495
127.8	0	0.695701	1.4758	3.47851	2.07548	1.28281	3.64497	3.50795	0.915478	0.85	3.50464	2.92479	2.04	2.35927
127.9	0	0.695701	1.4758	3.44354	2.07548	1.28281	3.64497	3.50795	0.915478	0.85	3.50464	2.92479	2.04	2.19968
128	0	0.907083	1.4758	3.44354	2.07548	1.28281	3.64497	3.50795	0.915478	0.85	3.50464	2.92479	2.04	2.19676
128.1	0	0.695701	1.4758	3.78502	2.07548	1.67547	3.64497	3.50795	0.915478	0.760263	3.50464	2.92479	2.04	2.21438
128.2	0	0.491935	1.67547	3.78502	2.07548	1.67547	3.64497	3.50795	0.915478	0.68	3.50464	2.58936	2.04	2.25046
128.3	0	0.491935	1.67547	3.74647	2.07548	1.67547	3.64497	3.50795	0.915478	0.68	3.50464	2.58936	2.04	2.21548
128.4	0	0.491935	1.67547	3.74647	2.07548	1.67547	3.64497	3.50795	0.915478	0.68	3.50464	2.58936	2.04	2.21227
128.5	0	0.491935	1.67547	3.74647	2.07548	1.67547	3.63	3.50795	0.915478	0.68	3.50464	2.58936	2.04	2.21227
128.6	0	0.491935	1.67547	3.27054	2.07548	1.67547	3.63	3.50795	0.915478	2.17706	3.50464	2.58936	2.04	2.21102
128.7	0	0.491935	1.67547	3.27054	2.07548	1.67547	3.63	3.50795	0.915478	2.52723	3.50464	2.58936	2.04	2.29611
128.8	0	0.695701	1.67547	3.27054	2.07548	1.67547	3.63	3.50795	0.915478	2.52723	3.50464	2.58936	2.04	2.3253
128.9	0	0.695701	1.67547	3.27054	2.07548	1.67547	3.63	3.50795	0.915478	2.64458	3.50464	2.58936	2.04	2.34228
129	0	0.695701	1.67547	3.27054	2.07548	1.67547	3.63	3.50795	0.915478	2.64458	3.50464	2.58936	2.04	2.35206
129.1	0	0.695701	1.67547	3.27054	2.07548	1.67547	3.63	3.50795	0.915478	2.64458	3.50464	2.58936	3.80132	2.35206
129.2	0	0.695701	1.67547	3.27054	2.07548	1.67547	3.63	3.50795	0.915478	2.64458	3.50464	2.58936	4.472	2.49883
129.3	0	0.491935	1.67547	3.47851	2.07548	1.67547	3.63	3.50795	0.915478	2.64458	3.50464	2.58936	4.472	2.55472
129.4	0	0.311127	1.67547	3.47851	2.07548	1.3914	3.63	3.50795	0.915478	2.64458	3.50464	2.58936	4.472	2.55507
129.5	0	0.311127	1.67547	3.47851	2.07548	1.3914	3.63	3.50795	0.915478	2.64458	3.50464	2.58936	4.472	2.51633
129.6	0	0.491935	1.67547	3.84843	2.07548	1.3914	3.63	3.50795	0.915478	2.64458	3.50464	2.58936	4.472	2.51633
129.7	0	0.491935	1.67547	3.84843	2.07548	1.33821	3.63	5.63904	0.915478	2.64458	3.50464	2.58936	4.472	2.56223
129.8	0	0	1.67547	3.84213	2.07548	1.33821	3.63	5.63904	0.915478	2.64458	3.50464	2.58936	4.472	2.73539
129.9	0	0	1.4758	3.84213	2.07548	1.33821	3.13065	5.63904	0.915478	2.64458	3.50464	2.58936	4.472	2.69387
130	0	0	1.4758	3.84213	2.07548	1.33821	3.13065	5.63904	0.915478	2.64458	3.50464	2.58936	4.472	2.63562
130.1	0	0	1.4758	3.84213	2.07548	1.33821	3.13065	5.63904	0.915478	2.96892	3.50464	2.58936	4.472	2.63562
130.2	0	0	1.4758	3.84213	2.07548	1.33821	3.13065	5.63904	0.915478	2.92479	3.50464	2.58936	4.13628	2.66264
130.3	0	0	1.4758	3.44354	2.07548	1.33821	3.13065	5.63904	0.915478	2.92479	3.50464	2.58936	4.13628	2.63099
130.4	0	0.22	1.4758	2.65827	2.07548	1.33821	3.13065	5.63904	0.915478	2.92479	3.50464	2.58936	4.13628	2.59777
130.5	0	0.22	1.4758	2.33863	2.07548	1.33821	3.13065	5.63904	0.915478	2.92479	3.50464	2.58936	4.13628	2.55067
130.6	0	0.22	1.4758	3.8922	2.07548	1.33821	3.13065	5.63904	0.915478	2.92479	3.50464	2.58936	4.13628	2.52403
130.7	0	0.22	1.4758	3.8922	2.07548	1.33821	3.13065	5.63904	0.915478	2.92479	3.50464	2.58936	4.13628	2.65349
130.8	0	0.22	1.4758	3.8922	2.07548	1.33821	3.13065	5.63904	0.915478	2.92479	3.50464	2.58936	4.13628	2.65349
130.9	0	0.22	1.4758	3.8922	2.07548	1.33821	3.13065	5.63904	0.915478	2.92479	3.50464	3.22552	4.13628	2.65349
131	0	0.22	1.4758	3.8922	2.07548	1.33821	3.13065	5.63904	0.915478	2.92479	3.50464	3.22552	4.13628	2.70651
131.1	0	0.22	1.4758	3.8922	2.07548	1.33821	3.13065	5.63904	0.915478	2.92479	3.50464	3.22552	4.13628	2.70651
131.2	0	0.22	1.4758	3.8922	2.07548	1.33821	3.13065	5.63904	0.915478	2.92479	3.50464	3.22552	4.13628	2.70651
131.3	0	0.22	1.4758	4.70821	2.07548	1.33821	3.13065	5.63904	0.915478	2.92479	3.50464	3.22552	4.13628	2.70651
131.4	0	0.22	1.4758	4.36688	2.07548	1.33821	3.13065	5.63904	0.915478	2.92479	3.50464	3.22552	4.13628	2.77451
131.5	0	0.22	1.4758	4.20309	2.07548	1.33821	3.13065	5.63904	0.915478	2.92479	3.50464	3.22552	4.13628	2.74606
131.6	0	0.66	1.4758	3.74647	2.07548	1.81417	3.13065	5.63904	0.915478	2.92479	3.50464	3.22552	4.13628	2.73242
131.7	0	0.66	1.4758	4.20309	2.07548	1.81417	3.13065	5.63904	0.915478	2.92479	3.50464	3.22552	4.13628	2.77069
131.8	0	0.22	1.4758	4.20309	2.07548	1.81417	3.13065	5.63904	0.915478	2.92479	3.50464	3.22552	4.13628	2.80875
131.9	0	0.22	1.4758	4.20309	2.07548	1.7737	3.13065	5.63904	0.915478	2.92479	3.50464	3.22552	4.13628	2.77208
132	0	0.22	1.89251	4.20309	2.07548	1.7737	3.13065	5.63904	0.915478	2.92479	3.50464	3.22552	4.13628	2.76871
132.1	0	0.22	1.89251	4.20309	2.07548	1.7737	3.13065	5.63904	0.915478	2.92479	3.50464	3.22552	4.13628	2.80343
132.2	0	0.66	1.89251	3.74647	2.07548	1.7737	3.13065	5.63904	0.915478	2.92479	3.50464	3.22552	4.13628	2.80343
132.3	0	0.793221	1.89251	4.35578	2.07548	1.7737	3.13065	5.63904	0.915478	2.92479	3.50464	3.22552	4.13628	2.80205
132.4	0	0.793221	1.89251	4.35578	2.07548	1.7737	3.13065	5.63904	0.915478	2.92479	3.4	3.22552	4.13628	2.86392
132.5	0	0.933381	1.89251	3.27054	2.07548	1.33821	3.13065	5.63904	0.915478	2.92479	3.4	3.22552	4.13628	2.8552
132.6	0	1.28281	1.89251	3.58134	2.07548	1.12178	3.13065	5.63904	0.915478	2.92479	3.4	3.22552	4.13628	2.74016
132.7	0	0.793221	1.89251	3.58134	2.07548	1.12178	3.13065	5.63904	0.915478	2.92479	3.4	3.22552	4.13628	2.77714
132.8	0	0.44	1.89251	3.58134	2.07548	1.12178	2.31	5.63904	0.915478	2.92479	3.4	3.22552	4.13628	2.73634
132.9	0	0.98387	1.89251	3.58134	2.07548	1.12178	2.31	5.63904	0.915478	2.92479	3.4	3.22552	4.13628	2.63852
133	0	0.98387	1.89251	3.58134	2.07548	1.12178	2.31	5.63904	0.915478	2.92479	3.4	3.22552	4.13628	2.68384
133.1	0	0.491935	1.89251	3.58134	2.07548	1.12178	2.31	5.63904	0.915478	2.92479	3.4	3.22552	4.13628	2.68384
133.2	0	0.491935	1.89251	4.20309	2.07548	1.18474	2.31	5.63904	0.915478	2.92479	3.50464	3.22552	4.13628	2.64285
133.3	0	0.491935	1.89251	4.20309	2.07548	1.3914	2.31	5.63904	0.915478	2.92479	3.50464	3.22552	4.13628	2.70863
133.4	0	0.793221	1.89251	4.09224	2.07548	1.3914	2.31	5.63904	0.915478	2.92479	3.50464	3.22552	4.13628	2.72585
133.5	0	1.1	1.89251	3.78502	2.07548	1.3914	2.31	5.63904	0.915478	2.92479	3.50464	3.22552	4.13628	2.74172
133.6	0	1.12178	1.89251	3.60827	2.07548	1.3914	1.65	5.63904	0.915478	2.92479	3.50464	3.22552	4.13628	2.74168
133.7	0	1.12178	1.89251	3.66153	2.81737	1.33821	1.65	5.63904	0.915478	2.92479	3.50464	3.22552	4.13628	2.67377
133.8	0	0.22	1.89251	4.0566	2.81737	1.33821	1.65	5.63904	0.915478	2.92479	3.50464	3.22552	4.13628	2.7356
133.9	0	0.22	1.89251	4.0566	2.81737	1.12178	1.65	5.63904	0.915478	2.92479	3.50464	3.22552	4.13628	2.69337
134	0	0.88	1.89251	4.0566	2.81737	1.12178	1.65	5.63904	0.915478	2.92479	3.50464	3.22552	4.13628	2.67534
134.1	0	0.88	1.89251	3.58134	2.81737	1.12178	1.65	5.63904	0.915478	2.92479	3.50464	3.22552	4.13628	2.73034
134.2	0	0.66	1.89251	2.9598	2.81737	1.12178	1.65	5.63904	0.915478	2.92479	3.50464	3.22552	4.13628	2.69073
134.3	0	0.66	1.89251	2.9598	2.81737	1.12178	1.65	5.63904	0.915478	2.92479	3.50464	3.22552	4.13628	2.6206
134.4	0	0.66	1.89251	3.58134	2.81737	1.12178	1.65	5.63904	0.915478	2.92479	2.89	3.22552	4.13628	2.6206
134.5	0	0.66	1.89251	3.58134	2.81737	1.12178	1.65	5.63904	0.915478	2.92479	2.89	3.22552	4.13628	2.62118
134.6	0	0.66	1.89251	3.58134	2.81737	1.33821	1.65	5.63904	0.915478	2.92479	2.89	3.22552	4.13628	2.62118
134.7	0	0.66	1.67547	3.58134	2.81737	1.33821	1.65	5.63904	0.915478	2.92479	2.89	3.22552	4.13628	2.63921
134.8	0	0.66	1.67547	3.58134	2.81737	1.12178	1.65	5.63904	0.915478	2.92479	2.89	3.22552	4.13628	2.62113
134.9	0	0.66	1.67547	3.58134	2.68544	1.12178	1.65	4.42741	0.915478	2.92479	2.89	3.22552	4.13628	2.60309
135	0	0.66	1.67547	3.58134	2.68544	1.12178	1.65	4.42741	0.915478	2.92479	2.89	3.22552	4.13628	2.49113
135.1	0	0.66	1.67547	3.58134	2.68544	1.12178	1.65	4.42741	0.915478	2.92479	2.89	3.22552	4.13628	2.49113
135.2	0	0.491935	1.67547	3.58134	2.68544	1.12178	1.65	4.42741	0.915478	2.92479	2.89	3.22552	4.13628	2.49113
135.3	0	0.491935	1.67547	3.58134	2.68544	1.12178	1.65	4.42741	0.915478	2.92479	2.89	3.22552	4.13628	2.47712
135.4	0	0.491935	1.67547	3.60827	2.68544	1.12178	1.65	4.42741	0.915478	2.92479	2.89	3.22552	4.13628	2.47712
135.5	0	0.491935	1.67547	3.60827	2.68544	1.12178	1.65	4.42741	0.915478	2.92479	2.89	3.22552	4.13628	2.47937
135.6	0	0.491935	1.67547	3.74	2.68544	1.12178	1.65	4.42741	0.915478	2.92479	2.89	3.22552	4.13628	2.47937
135.7	0	0.491935	1.67547	3.84843	2.68544	1.12178	1.65	4.42741	0.915478	2.92479	2.89	3.22552	4.13628	2.49034
135.8	0	0.491935	1.67547	4.82498	2.68544	1.12178	1.65	4.42741	0.915478	2.92479	2.89	3.22552	4.13628	2.49938
135.9	0	0.491935	1.67547	4.82498	2.68544	1.12178	1.65	4.42741	0.915478	2.92479	2.89	3.22552	4.13628	2.58076
136	0	0.491935	1.67547	4.35578	2.68544	1.12178	1.65	4.42741	0.915478	2.92479	2.89	3.22552	4.13628	2.58076
136.1	0	0.491935	1.67547	4.35578	2.36947	1.55563	1.65	4.42741	0.915478	2.92479	2.89	3.22552	4.13628	2.54166
136.2	0	0.491935	1.67547	4.35578	2.36947	1.55563	1.65	4.42741	0.915478	2.92479	2.89	3.22552	4.13628	2.55148
136.3	0	0.491935	1.67547	4.35578	2.36947	1.55563	1.65	4.42741	0.915478	2.92479	2.89	3.22552	4.13628	2.55148
136.4	0	0.491935	2.21097	3.58134	2.36947	1.33821	1.65	4.42741	0.915478	2.92479	2.89	3.22552	4.13628	2.55148
136.5	0	0.491935	2.21097	3.58134	2.36947	1.33821	1.65	4.42741	0.915478	1.9898	2.89	3.22552	4.13628	2.51345
136.6	0	0.98387	2.21097	3.58134	2.36947	1.33821	1.65	4.42741	0.915478	1.9898	2.89	3.22552	4.13628	2.43554
136.7	0	0.98387	2.21097	3.96611	2.36947	1.33821	1.65	4.42741	0.915478	1.9898	2.89	3.22552	4.13628	2.47653
136.8	0	0.98387	2.21097	3.96611	2.36947	1.12178	1.65	4.42741	0.915478	1.9898	2.89	3.22552	4.13628	2.50859
136.9	0	0.695701	2.21097	4.15095	2.36947	1.12178	1.65	4.42741	0.915478	1.9898	2.05412	3.22552	4.13628	2.49056
137	0	0.66	2.21097	4.15095	2.36947	1.12178	1.65	4.42741	0.915478	1.9898	2.05412	3.22552	4.13628	2.41229
137.1	0	0.66	2.21097	4.15095	2.36947	1.12178	1.65	4.42741	0.915478	1.9898	2.05412	3.22552	4.13628	2.40932
137.2	0	0.66	2.21097	4.23178	2.36947	1.12178	1.65	4.42741	0.915478	1.9898	2.05412	3.22552	4.13628	2.40932
137.3	0	0.491935	2.21097	4.23178	2.36947	1.12178	1.65	4.42741	0.915478	1.9898	2.05412	3.22552	4.13628	2.41605
137.4	0	0.491935	2.21097	4.23178	2.36947	1.12178	1.65	4.42741	0.915478	1.9898	2.05412	3.22552	4.13628	2.40205
137.5	0	0.491935	2.21097	4.23178	2.36947	1.12178	1.65	4.42741	0.915478	1.9898	2.05412	3.22552	4.13628	2.40205
137.6	0	0.491935	2.21097	4.23178	2.36947	1.12178	1.65	4.42741	0.915478	1.9898	2.05412	3.22552	4.13628	2.40205
137.7	0	0.793221	2.21097	3.84213	2.36947	1.33821	1.65	4.42741	0.915478	1.87771	2.05412	3.22552	4.13628	2.40205
137.8	0	0.793221	2.21097	3.84213	2.36947	1.33821	1.65	4.42741	0.915478	1.87771	2.05412	3.22552	4.13628	2.40338
137.9	0	0.793221	2.21097	3.84213	2.36947	1.33821	1.65	4.42741	0.915478	1.87771	2.05412	3.22552	4.13628	2.40338
138	0	0.793221	2.24357	3.84213	2.36947	1.33821	1.65	4.42741	0.915478	1.87771	2.05412	3.22552	4.13628	2.40338
138.1	0	0.793221	2.24357	3.84213	2.36947	1.3914	1.65	5.33131	0.915478	1.87771	2.05412	3.22552	4.13628	2.40609
138.2	0	0.98387	2.24357	3.84213	2.36947	1.3914	1.65	5.33131	0.915478	1.87771	2.05412	3.22552	4.13628	2.48585
138.3	0	0.98387	2.24357	3.84213	2.36947	1.18474	1.65	5.33131	0.915478	1.87771	2.05412	3.22552	4.13628	2.50174
138.4	0	0.98387	2.24357	3.84213	2.36947	1.18474	1.65	5.33131	0.915478	1.87771	2.05412	3.22552	4.13628	2.48452
138.5	0	0.98387	2.24357	3.84213	2.36947	1.18474	1.65	5.33131	0.915478	1.87771	2.05412	3.22552	4.13628	2.48452
138.6	0	0.98387	2.24357	3.84213	2.75659	1.18474	1.65	5.33131	0.915478	1.87771	2.05412	3.22552	4.13628	2.48452
138.7	0	0.88	2.24357	2.50839	2.75659	1.18474	1.65	5.33131	0.915478	1.87771	2.05412	3.22552	4.13628	2.51678
138.8	0	0.793221	2.24357	2.50839	2.75659	1.18474	1.65	5.33131	0.915478	1.87771	2.05412	3.22552	4.13628	2.39698
138.9	0	0.793221	1.7737	3.84843	2.75659	1.18474	1.65	5.33131	0.915478	1.87771	2.05412	3.22552	4.13628	2.38974
139	0	0.793221	1.7737	3.11127	2.75659	1.18474	1.65	5.33131	0.915478	1.87771	2.05412	3.22552	4.13628	2.46226
139.1	0	0.793221	1.7737	3.11127	2.75659	1.18474	1.65	5.33131	0.915478	1.87771	2.05412	3.22552	4.13628	2.40083
139.2	0	0.793221	1.7737	3.11127	2.75659	1.18474	1.65	5.33131	0.915478	1.87771	2.05412	3.22552	4.13628	2.40083
139.3	0	0.695701	1.7737	3.11127	2.75659	1.18474	1.65	5.33131	0.915478	1.87771	2.05412	3.22552	4.13628	2.40083
139.4	0	0.66	1.7737	2.80014	2.75659	1.18474	1.65	5.33131	0.915478	1.87771	2.05412	3.22552	4.13628	2.3927
139.5	0	0.66	1.7737	2.80014	2.75659	1.18474	1.65	5.33131	0.915478	1.87771	0.991262	3.22552	4.13628	2.3638
139.6	0	0.66	1.7737	2.80014	2.75659	1.55563	1.65	5.33131	0.915478	1.87771	0.991262	3.22552	4.13628	2.27523
139.7	0	0.66	1.7737	2.80014	2.75659	1.55563	1.65	5.33131	0.915478	6.53119	0.991262	4.35412	4.13628	2.30614
139.8	0	0.311127	1.7737	2.80014	2.75659	1.55563	1.65	5.33131	0.915478	8.2235	0.991262	4.35412	4.13628	2.78798
139.9	0	0.311127	1.7737	2.80014	2.75659	1.33821	1.65	5.33131	0.612944	9.58052	2.57257	5.49287	4.13628	2.89993
140	0	0.695701	1.7737	2.80014	2.75659	1.12178	1.65	5.33131	0.612944	11.8086	4.77213	7.14809	4.13628	3.19635
140.1	1.24	0.695701	1.7737	2.80014	2.75659	1.12178	1.65	3.86255	1.53	11.8086	5.62029	7.14809	4.13628	3.71727
140.2	1.24	0.695701	1.7737	2.81737	2.75659	1.12178	1.65	3.68951	3.96869	14.6762	7.14	7.84951	4.13628	3.74198
140.3	1.24	0.695701	1.7737	2.81737	2.75659	1.12178	1.65	3.68951	4.97668	15.1786	9.25681	8.18828	4.13628	4.35628
140.4	1.24	0.695701	1.7737	2.81737	2.75659	1.12178	1.65	3.68951	7.65189	18.967	9.42542	9.54425	4.13628	4.68678
140.5	1.24	0.695701	1.7737	2.81737	2.75659	1.55563	1.65	3.68951	8.33	20.129	11.8086	12.24	4.13628	5.35246
140.6	1.24	0.66	1.7737	2.81737	2.75659	1.55563	1.65	2.83877	10.3714	24.0055	11.8086	12.24	4.13628	5.9652
140.7	1.24	0.66	1.7737	2.81737	2.75659	1.1	1.65	4.20021	12.4112	24.0055	13.3912	13.6	4.13628	6.38449
140.8	1.24	0.88	1.7737	3.17289	2.75659	1.1	1.65	4.20021	13.0944	24.9894	14.7391	14.28	4.13628	6.87517
140.9	1.24	0.88	1.7737	3.17289	2.75659	1.1	1.65	4.20021	14.2962	25.6469	16.447	14.28	4.13628	7.23105
141	1.24	0.88	1.7737	3.24826	2.75659	1.1	2.51321	4.20021	14.454	26.6353	17.9662	14.28	4.13628	7.52831
141.1	1.24	0.88	1.7737	2.81737	2.75659	1.1	4.40275	2.83877	14.454	29.6507	17.9662	15.3	4.13628	7.82864
141.2	1.24	0.311127	1.7737	2.81737	2.75659	2.75659	11.5924	2.83877	13.9441	29.9822	17.9662	15.64	4.13628	8.17303
141.3	1.24	0.695701	1.7737	3.27054	2.75659	3.73352	15.5416	2.83877	13.9441	30.9419	17.9662	15.64	4.13628	8.87628
141.4	1.24	1.33821	1.7737	3.27054	2.75659	3.60827	20.8136	2.83877	13.9441	30.9419	17.9662	15.64	4.13628	9.43657
141.5	1.24	1.33821	1.7737	3.27054	2.75659	3.60827	22.1322	2.83877	14.284	30.9419	17.9662	15.64	4.13628	9.91901
141.6	1.24	1.76	1.33821	3.47851	2.75659	4.33908	22.1322	2.83877	14.284	30.9419	17.9662	15.64	4.13628	10.0572
141.7	1.24	2.72125	4.45466	3.14992	2.75659	5.21544	24.7698	2.57738	14.791	30.9419	18.5362	15.64	4.13628	10.1343
141.8	1.24	1.7737	10.3119	3.78502	2.75659	5.51318	24.7698	2.11303	14.791	30.3392	18.5362	15.98	4.13628	10.8075
141.9	1.24	1.7737	15.1912	4.64091	2.75659	5.70729	24.7698	1.65	15.131	30.3063	18.5362	15.98	4.13628	11.2338
142	1.24	1.7737	17.6137	4.64091	2.75659	6.39515	24.7698	1.65	15.3009	30.2433	18.5362	15.98	4.13628	11.7149
142.1	1.24	2.64915	20.7244	4.7236	2.75659	6.39515	27.7377	3.84843	15.3009	30.2433	18.5362	15.98	10.2509	11.9831
142.2	1.24	3.96611	21.882	4.04465	2.75659	6.99171	27.7377	4.30267	15.3009	30.2132	18.5362	15.98	11.9436	13.2622
142.3	1.24	9.46256	23.1837	4.04465	2.75659	7.68427	27.7377	4.30267	15.3009	30.2132	18.5362	16.32	12.6213	13.6379
142.4	1.24	10.7822	24.4873	3.84213	2.75659	7.68427	29.0868	4.95	15.3009	30.2132	18.5362	16.32	12.6213	14.347
142.5	1.24	11.0022	24.9222	3.84213	2.75659	8.46643	29.0868	5.15476	15.4709	30.2132	18.5362	16.32	12.6213	14.7151
142.6	1.24	11.0198	25.1734	3.64165	2.75659	8.46643	29.0868	6.33909	15.4709	30.2132	18.5362	16.32	13.6382	14.8661
142.7	1.24	11.0198	25.1734	3.35094	2.75659	8.65861	29.0868	6.55031	15.6437	30.2132	19.4016	16.32	14.3164	15.0552
142.8	1.24	10.7822	24.9562	3.35094	2.75659	9.34676	29.0868	9.34547	15.6437	30.2132	19.9067	16.66	14.3164	15.2076
142.9	1.24	11.0022	25.3573	3.55421	2.75659	9.34676	30.7343	9.34547	15.6437	30.2132	19.9067	16.66	14.3164	15.5304
143	1.24	15.4016	26.4458	4.32231	2.75659	9.54405	30.7343	7.94745	15.6437	30.2132	19.9067	16.66	14.3164	15.7364
143.1	1.24	15.1816	26.8814	1.86676	2.75659	9.54405	30.7343	8.32882	15.6437	30.2132	19.9067	16.66	14.3164	16.1577
143.2	1.24	15.1816	26.8814	3.79779	2.75659	9.54405	33.0412	9.74478	16.3235	30.2132	19.9067	16.66	14.3164	16.0028
143.3	1.24	16.7214	27.0993	3.68787	2.75659	10.2341	33.0412	9.74478	16.4935	30.2132	20.3901	16.66	14.3164	16.5306
143.4	1.24	18.2613	29.8065	3.68787	2.75659	9.6825	33.7004	10.6268	16.4935	30.2132	20.7491	16.66	15.3151	16.7799
143.5	1.24	18.7116	31.7974	3.68787	2.75659	10.2554	33.7004	11.7045	16.4935	30.2132	21.2548	16.66	15.3151	17.3294
143.6	1.24	18.9315	32.8861	3.68787	2.75659	10.5439	33.7004	11.7045	16.4935	30.8071	21.2548	16.66	16.6912	17.7125
143.7	1.24	17.6124	33.5707	3.68787	2.75659	10.5439	33.7004	11.7045	16.4935	30.8071	21.2548	16.66	16.6912	18.0098
143.8	1.24	17.1727	33.5707	3.68787	2.75659	10.9249	33.7004	12.4397	16.4935	32.3112	21.2337	16.66	16.6912	17.9569
143.9	1.24	17.1727	33.5707	3.68787	2.75659	10.9249	33.7004	12.4397	17.0076	32.342	21.2337	16.66	14.7185	18.1369
144	1.24	19.3712	34.4418	3.44354	2.75659	10.9249	37.9729	12.4397	17.0076	32.3076	21.2337	17	14.7185	18.0179
144.1	1.24	19.3712	35.0953	3.44354	2.75659	11.1247	37.9729	12.4397	17.3533	32.3076	23.8388	17	16.0702	18.6349
144.2	1.24	19.1602	35.0953	3.44354	2.75659	11.5264	37.9729	13.7891	17.8629	32.6404	23.8388	17	16.0702	19.0645
144.3	1.24	18.9315	35.6271	3.44354	2.75659	11.8167	37.9729	13.7891	17.8629	33.14	23.8388	17	14.7185	19.263
144.4	1.24	18.9315	35.8445	3.44354	2.75659	11.4167	39.9518	15.4573	18.3797	33.8065	23.8388	17	14.7185	19.2415
144.5	1.24	19.1514	36.029	4.62524	2.75659	10.5439	39.9518	15.4573	18.3797	34.6404	24.9686	17	14.7185	19.6288
144.6	1.24	20.0212	36.4643	4.62524	2.75659	10.6331	43.9346	15.3406	19.7559	34.6404	25.0079	17	14.7185	19.8519
144.7	1.24	20.0212	37.8688	4.62524	2.75659	11.0198	43.9346	15.3406	19.7559	34.6404	25.0079	17	14.7185	20.4082
144.8	1.24	20.0309	38.3034	4.62524	2.75659	11.0198	42.2864	17.7404	19.7793	34.6404	25.798	17.68	14.7185	20.5575
144.9	1.24	20.0393	38.3034	4.23178	2.75659	11.0198	42.2864	17.7404	20.2557	34.6404	26.0194	17.68	14.7185	20.7816
145	1.24	20.0393	38.7381	4.23178	2.75659	11.6163	42.2864	17.7404	20.2557	34.6404	27.7522	17.68	14.2962	20.8076
145.1	1.24	20.4789	38.9555	4.27163	2.75659	12.5997	42.2864	17.7404	20.2557	35.6421	27.9199	17.34	14.6831	21.0028
145.2	1.24	21.79	39.6079	4.27163	2.75659	11.6247	42.2864	17.7404	20.2557	35.6421	27.9199	17.34	14.6831	21.2442
145.3	1.24	21.79	39.8255	4.27163	2.75659	11.518	42.2864	17.7404	20.2557	35.6421	27.9199	17.34	14.6831	21.3265
145.4	1.24	21.1303	40.043	4.27163	2.75659	11.518	42.2864	17.7404	20.2557	35.6421	27.9199	17.34	14.6831	21.3358
145.5	1.24	21.79	40.7285	4.4	2.75659	11.7118	42.2864	17.2896	20.2414	35.6421	27.9199	17.68	14.6831	21.2989
145.6	1.24	22.6771	43.6222	4.4	2.75659	11.5117	42.2864	19.3128	20.2414	35.6108	27.9199	17.68	14.6831	21.4274
145.7	1.24	23.3293	43.8071	4.4	2.75659	11.3252	42.2864	19.9452	20.2414	35.6108	27.9199	17.68	15.0563	21.8918
145.8	1.24	23.7692	44.647	4.4	2.75659	11.3252	42.2864	19.9452	20.2414	35.6108	29.7155	18.02	16.4083	22.0299
145.9	1.24	23.7692	46.6089	4.4	2.75659	11.3252	42.2864	19.9452	20.2414	35.6108	29.7155	18.02	16.4083	22.4271
146	1.24	23.7692	46.8564	4.4	2.75659	12.2194	42.2864	19.9452	20.2414	35.6108	29.7155	18.36	16.4083	22.5906
146.1	1.24	23.7692	47.1047	4.4	2.75659	12.2194	42.2864	19.9452	20.8096	35.6108	29.7155	18.36	16.4083	22.7141
146.2	1.24	23.7692	47.4191	4.4	2.75659	12.2194	42.2864	19.9452	19.7266	35.6108	29.7155	19.38	16.4083	22.7821
146.3	1.24	23.7763	48.2889	4.4	2.75659	12.3082	42.2864	19.9452	20.0859	35.6108	29.7155	19.38	16.4083	22.8031
146.4	1.24	23.5564	48.4739	4.4	2.75659	12.3082	42.2864	20.8971	20.4347	35.778	29.7155	19.38	17.2162	22.9135
146.5	1.24	23.5657	48.9093	4.4	2.75659	12.3082	42.2864	20.8971	20.4347	35.9453	29.7155	19.38	17.2162	23.1003
146.6	1.24	23.5657	50.2472	4.4	2.75659	12.2984	42.2864	20.8971	20.4347	36.4471	29.7155	19.38	17.2162	23.1512
146.7	1.24	23.5657	50.9987	4.45466	2.75659	12.3082	42.2864	20.2594	20.4347	36.4471	29.7155	19.38	17.2162	23.3037
146.8	1.24	23.3366	51.6508	4.45466	2.75659	12.3082	42.2864	22.1715	20.4347	36.4471	29.7155	19.38	17.2162	23.3186
146.9	1.24	23.3366	52.456	4.42741	2.75659	12.3082	42.2864	22.1715	20.4347	36.4471	29.7155	19.38	17.2162	23.5132
147	1.24	23.3366	52.8609	4.42741	2.75659	12.3082	42.2864	22.1715	20.4347	36.4471	29.7155	19.38	17.2162	23.578
147.1	1.24	23.7763	53.5147	4.42741	2.75659	12.3082	42.2864	22.1715	21.4874	36.4471	29.7155	19.38	17.2162	23.6118
147.2	1.24	23.9961	53.5147	4.42741	2.75659	12.108	42.2864	23.6957	21.4874	36.4471	29.7155	19.38	17.2162	23.7906
147.3	1.24	23.9961	54.1397	4.42741	2.75659	12.5091	42.2864	23.6244	21.9958	36.4776	29.7155	19.38	17.2162	23.9193
147.4	1.24	23.9961	55.3185	4.42741	2.75659	12.8281	45.2293	23.6244	21.9958	36.4776	29.7155	19.38	17.2162	24.0437
147.5	1.24	25.3086	55.3185	4.42741	2.75659	12.8281	44.2803	23.6244	21.9958	36.9792	30.4381	19.38	17.6702	24.4138
147.6	1.24	25.7485	55.3185	4.42741	2.75659	12.8281	44.2803	23.6244	22.633	37.3137	30.4381	19.38	17.6702	24.5839
147.7	1.24	27.5079	57.1229	4.42741	2.75659	12.8281	44.2803	24.0176	22.633	37.8157	30.4381	19.38	18.004	24.7016
147.8	1.24	27.7279	57.1229	4.42741	2.75659	12.8281	44.2803	24.0176	22.633	38.3179	30.4381	19.38	18.004	25.101
147.9	1.24	27.288	56.408	4.42741	2.75659	12.8281	44.2803	24.0176	22.633	38.3179	30.4381	19.38	18.004	25.1611
148	1.24	26.2031	56.408	4.42741	2.75659	12.8281	44.6489	24.0176	22.633	38.3179	31.7591	19.38	18.3379	25.0649
148.1	1.24	26.2031	56.6563	4.42741	2.75659	12.8921	44.6489	26.6668	22.633	38.3179	31.7591	19.38	19.0066	25.1431
148.2	1.24	25.9684	56.626	4.42741	2.75659	12.8921	44.6282	26.0951	22.633	38.3179	31.7591	19.72	19.0066	25.4456
148.3	1.24	25.9684	55.7851	4.45466	2.75659	12.8921	44.6282	26.0951	22.1235	38.3179	31.7591	19.72	19.0066	25.4025
148.4	1.24	25.9684	55.7851	4.45466	2.75659	13.0914	44.6282	26.0951	22.1235	38.3179	32.4326	19.7229	19.0066	25.2923
148.5	1.24	26.4082	55.7851	4.45466	2.75659	13.0914	44.8994	26.0951	22.1235	42.5207	32.4326	19.7229	19.0066	25.3652
148.6	1.24	26.4082	56.7195	4.45466	2.75659	13.2914	44.8994	26.0951	22.1235	39.8743	32.4326	19.7229	19.0066	25.7747
148.7	1.24	26.4082	56.7195	4.45466	2.75659	13.4919	44.2803	26.0951	22.1235	40.9079	32.4326	19.7229	19.0066	25.6487
148.8	1.24	27.288	56.9052	4.45466	2.75659	13.4919	44.2803	26.0219	22.1235	41.2414	32.4326	19.7229	19.0066	25.7
148.9	1.24	27.288	56.9052	4.45466	2.75659	13.5831	44.2803	26.0219	22.1235	41.2414	31.6661	19.7229	19.0066	25.8105
149	1.24	27.288	56.626	4.45466	2.75659	14.5882	44.2803	26.6668	22.1235	41.2414	31.6661	20.0629	19.0066	25.7542
149.1	1.24	27.288	56.626	4.45466	2.75659	15.3685	44.2803	26.6668	22.1235	41.2414	31.6661	20.0629	19.0066	25.8967
149.2	1.24	27.288	56.626	4.45466	2.75659	15.3685	44.2803	26.6668	22.1235	41.2414	31.6661	20.0629	19.0066	25.9618
149.3	1.24	27.288	56.6563	4.45466	2.75659	16.1786	44.2803	26.9895	22.1235	41.2414	31.6661	20.0629	18.9487	25.9618
149.4	1.24	27.288	57.4048	4.45466	2.75659	16.3822	44.2803	26.9895	22.1235	42.0756	31.6661	20.0629	18.9487	26.0539
149.5	1.24	27.5079	57.4048	4.45466	2.75659	16.3822	44.2803	27.3124	22.1235	43.2445	31.6661	20.7428	18.9487	26.2027
149.6	1.24	27.5079	58.2431	4.45466	2.75659	16.3822	44.2643	27.3124	22.1235	43.4116	31.6661	20.7428	18.9487	26.402
149.7	1.24	27.5317	58.928	4.45466	2.75659	16.3822	44.2643	28.672	22.1235	43.4116	33.1295	20.7428	18.9487	26.4845
149.8	1.24	27.5317	58.928	4.45466	2.75659	16.3822	44.2643	28.672	22.1235	43.1532	33.1295	20.7428	18.9487	26.7788
149.9	1.24	27.5317	58.928	4.45466	2.75659	16.7908	44.2643	28.6055	22.1235	43.1532	32.6741	20.7428	19.2843	26.7573
150	1.24	27.7418	59.1456	4.59373	2.75659	16.7908	44.2643	28.9292	22.1235	43.1532	33.204	20.7428	19.2843	26.7758
150.1	1.24	27.7514	59.1456	4.59373	9.76959	16.7908	44.2643	28.9292	22.1235	43.1532	33.204	20.7428	18.8968	26.8942
150.2	1.24	27.7514	59.1456	4.59373	9.76959	16.7908	44.2643	28.9292	22.4632	43.1532	33.708	20.7428	19.2843	27.4471
150.3	1.24	27.734	59.1456	4.66172	11.4738	16.7908	44.2643	28.9292	22.4632	43.1532	33.708	20.7428	19.2843	27.5497
150.4	1.24	27.734	60.0165	4.66172	13.5349	16.8727	44.2643	28.9292	22.4632	43.1532	33.708	20.7428	19.2843	27.6959
150.5	1.24	27.734	60.4836	4.10994	12.8526	16.8727	44.2643	28.9292	22.4632	43.1532	33.708	20.7428	19.2843	27.9471
150.6	1.24	27.734	60.4836	4.3335	14.8202	16.8727	44.2643	28.9292	22.8111	43.1532	33.708	20.7428	19.2843	27.8832
150.7	1.24	27.734	61.2695	5.31654	14.8202	16.8727	44.2643	28.9292	22.8111	43.1532	32.506	20.7428	19.2843	28.0947
150.8	1.24	27.734	60.8569	5.31654	14.5616	16.8426	44.2643	30.4245	22.8111	43.1532	32.506	20.7428	19.956	28.142
150.9	1.24	28.1677	60.8569	5.51757	14.5616	16.9329	44.2643	30.4245	22.8111	43.1532	32.338	20.7428	19.956	28.2641
151	1.24	28.8276	61.854	5.51757	14.781	17.1332	44.2643	30.4245	23.7039	43.1532	32.338	20.7428	19.956	28.3105
151.1	1.24	28.8276	62.9419	5.51757	14.781	17.2458	44.2643	30.4245	24.9686	43.1532	32.338	20.7428	19.956	28.558
151.2	1.24	28.8276	66.2708	5.51757	14.781	17.2458	44.2643	30.6118	25.9204	43.1532	32.338	20.7428	19.956	28.7634
151.3	1.24	28.1677	66.2708	5.51757	14.781	17.2458	44.2643	30.6118	25.9204	43.1532	32.338	20.7428	19.956	29.1358
151.4	1.24	28.1677	66.0531	5.51757	14.781	17.2458	44.2643	30.6118	25.9204	43.1532	32.338	20.7428	19.956	29.0808
151.5	1.24	28.1677	65.088	5.51757	15.2055	17.2458	44.2643	30.6118	25.9204	43.1532	33.2862	20.7428	19.956	29.0627
151.6	1.24	28.1677	67.6088	5.51757	15.2055	17.2458	44.2643	32.2321	25.9204	42.6087	34.1527	20.7428	19.956	29.0966
151.7	1.24	28.1677	66.7061	5.51757	16.3171	17.2458	44.2643	32.5565	25.9204	42.6087	34.6554	20.7428	19.956	29.4685
151.8	1.24	28.1677	66.8615	5.51757	16.3171	17.6508	44.2643	32.6183	25.8959	42.6087	35.1584	22.1026	19.956	29.5549
151.9	1.24	29.0533	66.8615	5.51757	16.3171	17.6508	43.9904	32.6183	25.8959	42.6087	35.1584	22.1026	19.956	29.7599
152	1.24	29.0533	66.8615	5.51757	16.6184	17.6508	43.9904	33.2662	26.7441	42.6087	35.1584	22.1026	19.956	29.8109
152.1	1.24	29.0533	66.9888	5.51757	16.6184	17.6508	43.9904	32.9422	26.7441	41.48	35.1584	22.1026	19.956	29.9607
152.2	1.24	29.2633	66.9888	5.35735	16.6184	17.6508	43.9904	33.2056	26.7441	42.0436	35.1584	22.1026	19.956	29.8502
152.3	1.24	29.4808	67.7086	6.10079	16.6184	18.7517	44.2643	33.2056	26.7441	42.0436	35.1584	22.1026	19.956	29.9233
152.4	1.24	29.48	67.7086	5.90322	17.8864	18.7517	44.2643	33.2662	26.7441	42.0436	35.1584	22.1026	19.956	30.1779
152.5	1.24	29.48	68.5444	6.0849	17.8864	18.9558	44.2643	33.2662	26.7441	42.0436	35.1584	22.1026	19.956	30.2721
152.6	1.24	29.48	68.5444	6.0849	17.8864	19.1602	44.2643	34.1243	27.226	42.0436	35.1584	22.1026	19.9067	30.3739
152.7	1.24	29.48	68.4794	5.31654	18.3248	19.2861	44.2643	34.239	27.226	42.0436	35.1584	22.1026	19.9067	30.4985
152.8	1.24	29.04	68.4794	5.31654	18.3248	19.2861	44.2643	34.239	27.389	42.0436	35.1584	22.1026	19.9067	30.4856
152.9	1.24	29.04	68.4794	5.31654	18.3248	19.2861	44.2643	34.239	27.389	42.0436	35.1584	22.1026	19.9067	30.4625
153	1.24	29.04	68.4794	5.56561	18.3248	18.4656	44.2643	34.239	27.389	42.0436	33.8031	22.1026	19.9067	30.4625
153.1	1.24	29.04	68.4794	5.56561	18.3248	18.3076	44.2643	34.4499	27.389	42.0436	33.8031	22.1026	20.9176	30.302
153.2	1.24	29.04	67.7332	5.56561	19.0741	18.3076	44.2643	34.8302	27.3705	42.0436	33.8031	22.1026	20.9176	30.3906
153.3	1.24	29.04	68.7619	5.56561	19.0741	18.514	44.2643	34.8302	27.3705	42.0436	33.8031	22.1026	20.9176	30.4211
153.4	1.24	29.04	69.632	5.56561	19.6799	18.8752	44.2643	35.273	27.5421	42.0436	33.8031	22.1026	20.9176	30.524
153.5	1.24	29.0408	69.8173	5.56561	19.6799	19.365	44.2643	35.273	27.5421	42.0436	33.8031	22.1026	20.9176	30.7282
153.6	1.24	29.2608	69.5371	5.56561	19.6799	20.5108	44.2643	35.273	27.5589	41.9518	33.8031	22.1026	20.9176	30.7846
153.7	1.24	29.7008	69.5371	5.92368	19.6799	20.2651	44.2643	35.5972	27.7434	41.9518	33.8031	22.1026	21.6882	30.8688
153.8	1.24	29.7008	69.5371	5.92368	19.6799	20.2651	44.2643	35.5972	27.5825	42.0756	33.8031	22.1026	21.6882	31.0214
153.9	1.24	29.4808	69.5371	5.92368	20.0972	20.1873	44.2643	35.5972	27.5825	42.0756	33.8031	22.1026	21.6882	31.0183
154	1.24	29.4808	69.5997	6.33432	20.0972	20.1873	44.2643	35.4808	27.4227	42.0756	33.8031	22.1026	21.6882	31.0283
154.1	1.24	29.4808	70.2847	6.33432	20.0972	20.1873	44.2643	35.4808	27.4227	42.0756	33.8031	22.1026	21.6375	31.0447
154.2	1.24	29.4808	70.97	6.19526	20.0972	20.1873	44.2643	35.4808	27.4127	42.0756	33.8031	22.1026	21.6375	31.0976
154.3	1.24	29.7008	71.4716	6.19526	20.0972	20.1117	44.2643	35.4808	27.4127	42.0756	33.8031	22.1026	23.0323	31.1423
154.4	1.24	29.4874	71.4716	6.19526	20.0972	20.1117	44.2643	35.4808	27.4127	42.0756	33.8031	22.1026	23.0323	31.3123
154.5	1.24	29.4874	71.8404	6.19526	20.5356	20.1117	44.2643	35.4808	27.4127	42.0756	33.8031	22.1026	22.9846	31.2945
154.6	1.24	29.4874	71.8404	6.19526	20.7548	20.3188	44.2643	35.4808	27.4127	42.2425	33.8031	22.1026	22.9846	31.3578
154.7	1.24	29.4874	71.8404	6.19526	20.7548	20.5261	44.2643	36.8951	27.4127	42.2425	33.8031	22.1026	23.5485	31.4073
154.8	1.24	29.4874	71.8404	6.19526	20.7548	20.5261	44.2643	37.7601	27.4127	42.5764	34.4769	22.1026	23.5485	31.5894
154.9	1.24	29.4874	71.8404	6.19526	21.6317	20.5261	44.2643	37.7601	27.4127	42.5764	35.0781	22.1026	23.5485	31.7455
155	1.24	29.7073	71.8404	6.19526	21.6317	20.5261	44.2643	37.7601	27.4127	42.5764	35.0781	22.1026	23.8873	31.8686
155.1	1.24	29.7073	73.2111	6.19526	22.4928	20.5261	44.2643	37.7601	27.4127	43.6751	35.4938	22.1026	23.8873	31.9152
155.2	1.24	29.7073	73.2111	6.19526	22.4928	20.5261	44.2643	38.4121	27.4127	43.6751	35.8571	22.1026	24.715	32.2274
155.3	1.24	29.7073	73.2111	6.19526	26.2031	20.5261	44.2643	38.4121	27.4127	43.6751	35.8571	22.1026	24.715	32.381
155.4	1.24	29.7073	73.2111	6.19526	28.6211	20.8351	44.2643	38.0861	27.4127	42.7755	35.8571	22.1026	25.3454	32.6902
155.5	1.24	29.7073	72.7761	6.19526	30.3728	20.9601	44.2643	38.0861	27.4127	42.7755	35.7259	22.1026	25.3454	32.8678
155.6	1.24	29.713	72.7761	6.83064	31.2594	20.9601	44.2643	39.227	27.4127	42.7755	35.7259	22.1026	23.9549	32.977
155.7	1.24	31.9068	71.8084	7.04344	31.2594	20.9601	44.2643	39.227	27.4127	42.7755	35.7259	22.1026	23.9549	33.0835
155.8	1.24	32.1268	72.7109	7.68427	31.2594	20.9601	44.2643	39.8208	27.4127	42.7755	35.7259	22.1026	23.9549	33.2034
155.9	1.24	32.1268	72.7761	7.68427	33.0029	21.1211	44.2643	39.8208	27.4127	42.7755	35.7259	22.1026	23.8873	33.3999
156	1.24	32.1268	72.7761	7.68427	33.0029	21.1211	44.2643	39.8208	26.3944	42.7755	35.7259	22.1026	23.8873	33.5584
156.1	1.24	32.1268	72.7761	7.68427	33.0029	20.8351	44.2643	39.8208	26.3944	42.7755	35.7259	22.1026	23.8873	33.4735
156.2	1.24	32.1321	72.7761	7.68427	33.2229	20.8351	44.2643	39.8208	26.3944	44.217	35.7259	22.1026	23.8873	33.4497
156.3	1.24	32.7866	73.4619	9.06283	33.2229	20.8351	44.2643	40.6958	26.3697	44.4933	35.7259	22.1026	23.8873	33.5886
156.4	1.24	32.7866	73.4619	9.15052	33.2229	20.8351	44.2643	40.6958	26.3697	44.4933	35.8942	22.1026	23.8873	33.909
156.5	1.24	32.7866	73.4619	9.15052	33.6629	20.8351	44.2643	40.6958	26.7095	44.4933	36.0388	22.1026	23.8873	33.9304
156.6	1.24	33.0066	73.4619	9.15052	33.6629	20.8351	44.2643	40.6958	26.7095	44.4933	36.0388	22.1026	23.8873	34.0074
156.7	1.24	33.4465	73.8968	9.15052	33.6629	20.8351	44.2643	40.6958	26.7095	44.4933	36.0388	22.1026	23.8873	34.0257
156.8	1.24	33.0183	73.8968	9.15052	33.6629	20.799	44.2311	40.6958	26.7095	44.4933	36.0388	22.1026	23.8873	34.0986
156.9	1.24	33.0183	73.8968	9.15052	33.6629	20.5108	44.561	40.6958	26.7095	44.719	36.0388	22.1026	23.8873	34.0572
157	1.24	33.2317	74.6167	9.28442	33.6629	19.8171	44.561	40.6958	26.3697	44.719	37.218	22.1026	24.1998	34.0794
157.1	1.24	33.8864	74.6167	9.66499	33.8979	19.8171	44.561	40.6958	25.8601	44.719	38.9255	22.1026	24.1998	34.2066
157.2	1.24	33.8864	74.6167	9.66499	33.8979	19.8171	44.561	40.8521	25.8601	44.719	38.9255	22.1026	24.1998	34.4122
157.3	1.24	33.6715	74.6167	9.80173	33.8979	19.8171	44.561	40.8521	25.8601	44.843	38.9255	22.1	24.1998	34.4253
157.4	1.24	33.6715	74.6167	9.80173	34.3376	19.9364	44.561	40.8521	25.8601	44.843	36.978	22.1	24.1998	34.4289
157.5	1.24	33.678	74.6167	9.80173	34.3376	19.9364	44.561	40.8521	25.8601	44.843	35.9702	22.1	24.1998	34.3132
157.6	1.24	34.5575	75.0513	9.80173	34.3376	19.9364	44.561	40.8521	25.8601	44.843	35.9702	22.1	24.1998	34.2297
157.7	1.24	34.5575	75.0513	9.30525	34.3376	19.9364	44.561	40.8521	26.5396	45.4714	35.9702	22.1	24.1998	34.3392
157.8	1.24	34.5575	75.0513	9.30525	34.3263	20.02	44.561	40.8521	26.7095	45.5562	35.702	22.1	24.1998	34.4068
157.9	1.24	34.9911	75.6698	9.30525	34.3263	20.02	44.561	40.8521	26.7095	45.5562	35.702	22.1	24.1998	34.4117
158	1.24	35.211	75.6698	9.33381	34.3263	20.02	44.561	41.6755	26.7095	45.5562	35.197	22.1	24.1998	34.4994
158.1	1.24	35.211	75.2349	9.33381	34.9862	19.9364	44.561	41.6755	26.0372	45.5562	36.9041	22.1	24.1998	34.5467
158.2	1.24	35.211	75.0174	9.33381	36.0827	19.9364	44.561	41.6755	26.0372	45.5562	36.9041	22.1	24.1998	34.6447
158.3	1.24	35.211	73.4619	9.33381	36.0827	20.8351	44.561	41.6755	26.0372	45.6158	36.9041	22.1	24.1998	34.7179
158.4	1.24	35.211	74.0812	9.36745	36.0827	20.8351	44.561	43.0293	26.03	45.6158	36.9041	22.1	24.1998	34.6681
158.5	1.24	35.4309	75.1692	9.36745	36.0827	21.5578	44.561	43.0293	26.015	45.6158	36.9041	22.1	24.1998	34.8348
158.6	1.24	35.4309	75.1692	9.36745	36.526	20.1405	44.561	43.0293	25.6723	45.6158	36.9041	22.1	24.1998	35.0027
158.7	1.24	35.4309	75.1692	9.36745	36.526	21.0396	44.561	43.0786	25.3323	45.6158	36.9041	22.1	24.1998	34.893
158.8	1.24	35.6509	75.6045	9.36745	36.526	21.2445	44.561	43.0786	25.1623	45.6158	36.9041	22.1	24.1998	34.9437
158.9	1.24	35.6509	76.1047	9.36745	36.526	20.5497	44.561	43.0786	25.1623	44.5491	34.6921	22.1	24.1998	35.0012
159	1.24	35.6509	76.1047	9.36745	36.526	20.3449	44.561	43.0786	25.1623	44.5491	34.6921	22.1	24.1998	34.7118
159.1	1.24	36.0907	76.1047	9.36745	36.526	20.3449	44.561	43.0786	25.1623	44.5131	34.6921	22.1	24.1998	34.6947
159.2	1.24	36.0907	76.072	9.36745	37.1859	20.3449	44.561	43.0786	25.1623	44.5131	34.6921	22.1	24.1998	34.7284
159.3	1.24	36.0907	76.072	9.36745	37.1859	20.9601	44.561	43.7309	25.1623	44.5131	34.6921	22.1	24.1998	34.7806
159.4	1.24	34.9973	76.072	9.36745	37.1859	20.9601	44.561	43.7309	19.0408	44.5131	26.2775	22.1	24.1998	34.8863
159.5	1.24	34.9973	74.5164	9.33381	37.1859	20.9601	44.561	43.7309	16.1643	41.0824	22.5844	22.1	23.8873	33.5838
159.6	1.24	35.211	73.7994	9.33381	37.1859	20.9601	44.8909	43.7309	12.4205	35.1736	19.2843	18.0712	20.106	32.592
159.7	1.24	35.211	73.7827	9.30525	37.1859	20.9601	44.8909	43.7309	9.93155	33.9732	18.2376	17.7322	17.7094	30.8473
159.8	1.24	36.526	74.5492	9.30525	37.6361	21.0396	44.8909	43.7309	7.52814	30.5059	17.905	16.8291	15.7321	30.2209
159.9	1.24	36.526	74.5492	9.30525	37.6361	21.3253	44.8909	43.7309	4.93	26.2748	15.7505	16.1097	11.9436	29.6815
160	1.24	36.7459	74.5492	9.30525	37.6361	21.3253	44.8909	43.7309	4.42327	24.0921	14.6042	16.1097	11.9436	28.581
160.1	0	36.9659	74.5492	9.70247	37.6206	21.4079	44.8909	44.812	4.42327	18.7602	13.3696	14.2962	11.9436	28.2797
160.2	0	36.9659	75.7033	10.5806	37.6206	21.4079	44.8909	45.4634	4.42327	18.2661	12.6167	15.7725	10.5892	27.7285
160.3	0	36.9659	75.7033	11.0198	37.6206	21.4079	44.8909	45.4634	4.2534	18.2661	11.6298	15.7725	9.28019	27.8584
160.4	0	36.9659	75.7033	11.0549	37.6206	21.4079	34.6563	45.4634	4.2534	18.2661	10.9752	15.4354	7.93738	27.6895
160.5	0	37.1859	75.7033	11.0789	37.8458	21.4079	32.0117	44.9891	4.25	14.9029	8.17415	15.0985	7.93738	26.645
160.6	0	37.1859	75.7033	11.0789	37.8458	21.4079	30.03	44.9891	3.43804	13.551	8.17415	15.0985	7.93738	25.8821
160.7	0	37.4104	75.7033	11.0789	31.4669	21.4079	28.38	44.9891	3.43804	13.551	6.07497	13.416	7.67075	25.5367
160.8	0	37.4104	72.3412	11.0789	24.8688	19.4461	25.74	44.9891	3.43804	13.0014	5.23699	12.8032	7.33959	24.5489
160.9	0	37.8502	67.6088	11.0789	20.0502	13.1872	24.099	46.3424	2.895	13.0147	4.9065	12.4692	7.33959	23.1411
161	0	37.8502	54.7287	11.0789	13.4848	14.6808	20.4627	46.3424	2.895	13.0147	4.20557	10.5564	6.67994	21.7368
161.1	0	38.0702	44.6313	9.15052	13.4848	14.1708	19.47	46.3424	2.895	13.0147	3.3008	9.15478	5.69944	19.665
161.2	0	27.9712	37.7234	8.50066	13.4848	12.6074	18.4918	46.3424	1.75026	13.0147	2.80371	8.5	5.69944	18.2821
161.3	0	23.9891	35.3762	7.9505	13.4848	12.4159	18.4918	46.3424	1.83883	13.2426	2.47524	8.17415	5.69944	16.4075
161.4	0	19.5911	30.2882	7.31314	10.8894	12.8752	14.5237	37.6663	2.04707	13.2426	1.29468	6.45105	5.69944	15.7901
161.5	0	18.4852	28.611	6.29984	10.0552	9.07083	17.1632	28.282	2.04707	13.2426	1.14039	6.45105	5.69944	13.4902
161.6	0	16.7431	27.3128	6.29984	8.24633	8.62782	16.8429	13.8757	1.90066	12.2518	0.760263	5.80992	5.5348	12.2123
161.7	0	14.9746	24.6371	6.29984	6.90814	7.16606	16.8429	11.0685	1.90066	12.1035	0.760263	5.49287	5.86931	10.3505
161.8	0	13.6471	22.3601	5.13595	5.22934	5.56561	16.8591	11.0685	1.68291	12.1035	0.760263	4.56158	5.86931	9.50197
161.9	0	12.5477	17.8186	5.13595	5.07909	5.01677	16.8591	10.4824	1.68291	11.033	0.760263	3.04105	5.86931	8.73693
162	0	11.5159	12.8752	4.91935	4.23178	3.75936	15.0286	6.80312	1.68291	11.033	0.760263	3.04105	5.86931	7.94385
162.1	0	11.4485	10.4587	4.24891	4.23178	3.55421	15.0286	7.7251	1.68291	10.7517	0.760263	3.61425	5.86931	6.79332
162.2	0	11.882	7.86173	4.24891	3.66153	3.55421	12.321	7.7251	1.22589	7.92463	0.760263	4.57423	5.86931	6.61452
162.3	0	9.90244	9.53136	4.23178	2.07548	6.06897	12.2278	7.7251	0.34	7.64055	0.760263	4.57423	5.86931	5.9674
162.4	0	9.46256	8.21399	4.03866	2.07548	4.53542	12.2278	7.97481	0.380132	7.30011	0.760263	4.09414	6.12944	5.91228
162.5	0	9.70247	6.68018	4.03866	1.81417	4.22606	12.2278	7.10842	0.866833	7.30011	0.961665	3.36583	6.12944	5.5994
162.6	0	9.70247	6.053	3.84843	4.88479	3.3	12.2278	6.80312	0.866833	7.30011	0.961665	3.36583	6.12944	5.36847
162.7	0	9.71992	4.03866	3.66153	2.57503	3.3	12.2278	6.50025	0.866833	7.30011	0.961665	3.36583	6.12944	5.45363
162.8	0	9.25047	0.44	2.68544	2.57503	3.05634	11.9212	5.4124	0.866833	6.12944	1.22589	3.36583	6.12944	5.05392
162.9	0	9.24262	1.18474	2.68544	2.57503	2.0871	12.87	4.48849	0.866833	6.12944	1.52053	3.36583	6.12944	4.42152
163	0	9.24	1.4758	2.68544	2.57503	2.0283	11.8846	4.48849	1.9383	5.57641	1.60378	3.36583	6.15766	4.42879
163.1	0	8.58282	1.7737	2.68544	3.58134	2.0283	10.91	4.48849	1.29468	7.35532	1.60378	3.36583	6.15766	4.4183
163.2	0	8.14297	1.7737	2.68544	3.58134	1.81417	9.26354	4.48849	1.73367	7.35532	1.60378	3.36583	6.15766	4.48561
163.3	0	7.50906	1.7737	2.68544	3.78502	1.81417	9.26354	3.76258	1.73367	7.35532	2.45177	3.36583	6.15766	4.33049
163.4	0	7.50906	1.7737	2.68544	3.78502	1.3914	9.26354	3.76258	1.73367	7.35532	2.45177	3.36583	5.78999	4.30481
163.5	0	7.7	1.7737	2.68544	3.78502	1.3914	7.94745	3.76258	1.73367	7.35532	2.45177	4.15023	5.78999	4.23894
163.6	0	7.70314	2.33863	2.68544	3.78502	0.98387	7.65429	3.76258	1.73367	6.69938	2.45177	4.15023	5.78999	4.21055
163.7	0	7.70314	2.0283	2.9598	3.78502	0.98387	6.34768	3.76258	1.73367	6.69938	2.21	4.15023	5.78999	4.14484
163.8	0	7.49293	2.0283	2.9598	3.78502	1.89251	6.34768	3.76258	1.73367	6.42636	2.21	3.13465	5.78999	4.0128
163.9	0	7.72823	2.0283	2.9598	3.78502	1.89251	5.69668	3.76258	1.73367	6.16001	1.56732	3.13465	5.78999	3.96362
164	0	7.09479	2.0283	2.9598	3.78502	1.89251	5.37201	3.76258	1.73367	4.94171	1.56732	3.13465	5.78999	3.85323
164.1	0	8.15188	2.0283	2.9598	3.78502	1.89251	4.08187	4.9058	1.73367	4.94171	1.56732	3.13465	5.78999	3.67186
164.2	0	7.50906	2.0283	2.9598	3.78502	1.71825	4.08187	4.13489	1.73367	4.94171	1.56732	3.13465	5.78999	3.74771
164.3	0	7.50906	2.2	2.9598	3.78502	1.40869	3.68951	4.13489	1.73367	4.94171	1.56732	3.13465	5.78999	3.61538
164.4	0	7.50906	2.56562	3.3	3.78502	1.40869	3.68951	3.98741	1.73367	4.94171	1.56732	3.13465	5.78999	3.57119
164.5	0	7.50906	2.56562	3.3	3.78502	1.40869	3.64497	3.98741	1.73367	4.94171	1.56732	3.13465	5.78999	3.61772
164.6	0	7.50906	2.56562	3.47851	3.78502	1.40869	3.64497	3.98741	1.73367	4.94171	1.56732	3.13465	5.78999	3.61401
164.7	0	6.73071	2.56562	3.47851	3.78502	1.40869	2.98828	4.13489	1.73367	4.94171	1.56732	3.13465	5.48234	3.62888
164.8	0	6.87654	2.56562	3.27054	3.78502	1.40869	2.98828	4.13489	1.73367	4.94171	1.56732	3.13465	5.48234	3.49595
164.9	0	6.87654	2.56562	3.35094	3.78502	1.40869	2.98828	4.13489	1.73367	4.94171	1.56732	3.13465	5.48234	3.49077
165	0	6.65841	2.56562	3.35094	3.78502	1.40869	2.98828	4.13489	1.73367	4.68966	1.56732	3.13465	5.48234	3.49747
165.1	0	6.19526	2.56562	3.78502	3.78502	1.40869	2.98828	4.13489	1.73367	4.68966	1.56732	3.13465	5.48234	3.45829
165.2	0	6.19526	2.56562	3.78502	3.78502	1.40869	2.98828	4.13489	1.73367	4.68966	1.56732	3.13465	5.48234	3.45587
165.3	0	5.32109	2.56562	3.91699	3.78502	1.40869	2.98828	4.13489	1.73367	4.68966	1.56732	3.13465	5.48234	3.45587
165.4	0	5.32109	2.7828	3.91699	3.78502	1.40869	2.98828	4.13489	1.73367	4.22271	1.56732	3.13465	5.48234	3.39402
165.5	0	5.32109	2.7828	3.58134	3.78502	1.40869	3.31646	4.13489	1.73367	4.22271	1.56732	3.13465	5.14513	3.3732
165.6	0	5.32109	2.7828	3.58134	3.78502	1.40869	3.3	4.13489	1.73367	4.22271	1.56732	3.13465	5.14513	3.34448
165.7	0	5.75795	2.0871	3.58134	3.78502	1.40869	3.3	4.13489	1.73367	4.22271	1.56732	3.13465	5.14513	3.34311
165.8	0	6.22254	2.0871	3.58134	3.78502	1.40869	3.3	4.13489	1.73367	4.22271	1.56732	3.13465	5.14513	3.32154
165.9	0	6.22254	2.0871	3.12679	3.78502	1.40869	3.3	4.13489	1.73367	3.82027	1.56732	3.13465	5.14513	3.36026
166	0	5.75795	2.0871	3.12679	3.78502	0.622254	4.34047	4.13489	1.73367	3.82027	1.56732	3.13465	5.14513	3.28884
166.1	0	1.99218	2.0871	3.12679	3.78502	0.622254	4.34047	4.13489	1.73367	3.82027	1.56732	3.13465	5.14513	3.27129
166.2	0	2.42998	2.0871	2.9598	3.78502	0.622254	4.34047	4.13489	1.73367	3.82027	1.56732	3.13465	5.14513	2.95748
166.3	0	1.55563	2.0871	2.9598	3.78502	1.4758	4.34047	4.13489	1.77485	3.82027	1.56732	3.13465	5.14513	2.98005
166.4	0	0.66	2.0871	2.9598	3.78502	1.4758	4.34047	4.13489	1.77485	3.82027	1.56732	3.13465	5.14513	2.98175
166.5	0	0.907083	2.0871	2.9598	3.78502	1.4758	4.34047	4.13489	1.77485	3.82027	1.22589	3.13465	5.14513	2.90711
166.6	0	1.3914	2.0871	3.27054	3.78502	1.4758	4.34047	4.13489	1.77485	3.82027	1.22589	3.13465	5.14513	2.89925
166.7	0	1.28281	2.0871	3.27054	3.78502	1.4758	4.34047	4.13489	1.77485	3.82027	1.22589	3.13465	5.14513	2.9655
166.8	0	1.28281	2.0871	3.27054	3.78502	1.4758	4.34047	4.13489	1.77485	3.82027	1.22589	3.13465	5.14513	2.95645
166.9	0	0.933381	2.0871	3.27054	3.78502	1.4758	4.34047	4.13489	1.77485	3.82027	1.22589	3.13465	5.14513	2.95645
167	0	0.933381	2.0871	3.27054	3.78502	1.4758	4.34047	4.13489	1.77485	3.82027	1.22589	3.13465	5.14513	2.92733
167.1	0	0.311127	2.0871	3.27054	3.78502	1.4758	4.34047	4.13489	1.77485	3.82027	1.22589	3.13465	5.14513	2.92733
167.2	0	0.44	2.0871	3.27054	3.78502	1.4758	4.34047	4.13489	1.77485	3.82027	1.22589	3.13465	5.14513	2.87548
167.3	0	0.44	2.0871	4.0566	3.78502	1.4758	4.34047	4.13489	1.77485	3.82027	1.22589	3.13465	5.14513	2.88622
167.4	0	0.44	2.0283	4.0566	3.78502	1.4758	4.34047	3.39756	1.77485	3.82027	1.22589	3.13465	5.14513	2.95172
167.5	0	0.44	2.0283	4.0566	3.78502	1.4758	4.34047	2.83877	1.77485	3.82027	1.22589	3.13465	5.14513	2.88538
167.6	0	0.491935	1.96774	4.0566	3.78502	1.4758	4.34047	2.83877	1.77485	3.82027	1.22589	3.13465	5.14513	2.83881
167.7	0	0.491935	1.96774	4.0566	3.78502	1.4758	4.34047	2.83877	1.77485	3.82027	1.22589	3.13465	5.14513	2.83809
167.8	0	0.491935	1.96774	4.0566	3.78502	1.4758	4.34047	2.83877	1.77485	3.82027	1.22589	3.13465	5.14513	2.83809
167.9	0	0.622254	1.96774	4.0566	3.78502	1.4758	4.34047	2.83877	1.77485	3.82027	1.22589	3.13465	5.14513	2.83809
168	0	0.793221	1.96774	4.0566	3.78502	1.4758	3.36535	2.83877	1.77485	3.82027	1.22589	3.13465	5.14513	2.84895
168.1	0	0.793221	1.96774	3.8922	3.78502	1.4758	3.36535	2.83877	1.77485	3.82027	1.22589	3.13465	5.14513	2.78194
168.2	0	0.622254	1.96774	3.8922	3.78502	1.4758	3.36535	2.83877	1.77485	3.82027	1.22589	3.13465	5.14513	2.76824
168.3	0	0.622254	1.96774	3.8922	3.78502	1.28281	3.36535	2.83877	1.77485	3.82027	1.22589	3.13465	5.14513	2.75399
168.4	0	0.622254	2.7828	3.47851	3.78502	1.28281	3.36535	2.83877	1.77485	3.60224	1.22589	3.13465	4.80833	2.73791
168.5	0	0.622254	2.7828	3.47851	3.78502	1.28281	3.36535	2.83877	1.77485	3.60224	1.22589	3.13465	4.80833	2.72512
168.6	0	0.491935	2.36947	3.54739	3.78502	1.28281	3.36535	2.83877	1.77485	3.24785	1.22589	3.13465	4.80833	2.72512
168.7	0	1.1	2.36947	3.54739	3.78502	1.28281	3.36535	2.83877	1.77485	3.24785	1.22589	3.13465	4.80833	2.65603
168.8	0	0.44	1.96774	3.54739	3.78502	1.28281	3.36535	2.83877	1.77485	3.24785	1.22589	3.13465	4.80833	2.7067
168.9	0	0.44	1.96774	3.54739	3.78502	1.28281	3.36535	2.83877	1.77485	3.24785	1.22589	3.13465	4.80833	2.61822
169	0	0.44	1.96774	3.47851	3.78502	1.28281	3.36535	2.83877	1.77485	3.24785	1.22589	2.90496	4.80833	2.61822
169.1	0	0.44	1.96774	3.47851	3.78502	1.28281	3.36535	2.83877	1.77485	3.24785	1.22589	2.90496	4.80833	2.59334
169.2	0	0.44	1.96774	3.47851	3.78502	1.28281	3.36535	2.83877	1.77485	3.24785	1.22589	3.13465	4.80833	2.59334
169.3	0	0.44	1.96774	3.47851	3.78502	1.28281	3.36535	2.83877	1.77485	3.24785	1.22589	3.13465	4.80833	2.61248
169.4	0	0.44	1.96774	3.47851	3.78502	1.28281	1.7771	2.83877	1.77485	3.24785	1.22589	3.13465	4.80833	2.61248
169.5	0	0.44	1.96774	3.47851	3.78502	1.28281	1.7771	2.83877	1.77485	3.24785	1.22589	3.13465	4.80833	2.48013
169.6	0	0.44	1.96774	3.47851	3.78502	1.28281	1.7771	2.83877	1.77485	3.24785	1.22589	3.13465	4.80833	2.48013
169.7	0	0.491935	1.96774	3.60827	3.78502	1.28281	1.7771	2.83877	1.77485	3.24785	1.22589	3.13465	4.80833	2.48013
169.8	0	0.491935	1.89251	3.60827	3.78502	1.28281	1.7771	2.83877	1.77485	3.24785	1.22589	3.13465	4.80833	2.49527
169.9	0	0.491935	1.89251	3.60827	3.78502	1.28281	1.7771	2.83877	1.77485	3.24785	1.22589	3.13465	4.77213	2.489
170	0	0.491935	2.0283	3.60827	3.78502	1.28281	1.7771	2.83877	1.77485	3.24785	1.22589	3.13465	4.77213	2.48598
170.1	0	0.491935	2.33863	4.20309	3.78502	1.28281	1.7771	1.18983	1.77485	3.24785	1.22589	3.13465	4.77213	2.4973
170.2	0	0.491935	1.81417	4.20309	3.78502	1.28281	1.7771	1.18983	1.77485	3.23	1.22589	3.13465	4.77213	2.43532
170.3	0	0.491935	1.81417	4.22606	3.78502	1.28281	1.7771	1.18983	1.77485	3.23	1.22589	3.13465	4.77213	2.39012
170.4	0	0.491935	1.81417	3.4224	3.78502	1.28281	1.7771	1.18983	1.77485	3.23	1.22589	3.13465	4.77213	2.39204
170.5	0	0.491935	2.16675	3.4224	3.78502	1.28281	1.7771	1.18983	1.77485	3.23	1.22589	3.13465	4.77213	2.32506
170.6	0	0.491935	2.16675	2.80014	3.78502	1.28281	1.7771	1.18983	1.77485	4.25	1.22589	3.13465	4.77213	2.35445
170.7	0	0.491935	2.16675	2.80014	3.78502	1.28281	1.7771	1.18983	1.77485	4.25	1.22589	3.13465	4.77213	2.38759
170.8	0	0.491935	2.16675	2.50839	3.78502	1.28281	1.7771	1.18983	1.77485	4.25	1.22589	3.13465	4.77213	2.38759
170.9	0	0.491935	2.16675	2.65827	3.78502	1.28281	1.7771	1.18983	1.77485	4.25	1.22589	3.13465	4.77213	2.36328
171	0	0.695701	2.16675	2.65827	3.78502	1.28281	1.7771	1.18983	1.77485	4.25	1.22589	3.13465	4.77213	2.37577
171.1	0	0.695701	2.45967	2.65827	3.78502	1.28281	1.7771	1.18983	1.77485	4.25	1.22589	3.13465	4.77213	2.39275
171.2	0	0.695701	2.45967	3.3	3.78502	1.28281	1.7771	1.18983	1.77485	4.25	1.22589	3.13465	4.77213	2.41716
171.3	0	0.695701	2.45967	3.43651	3.78502	1.28281	1.7771	1.18983	1.77485	4.25	1.22589	3.13465	4.86806	2.47064
171.4	0	0.695701	2.45967	3.43651	3.78502	1.28281	1.7771	1.18983	1.77485	4.25	1.22589	3.13465	4.86806	2.49001
171.5	0	0.695701	2.45967	3.43651	4.20309	1.28281	1.7771	1.18983	1.77485	3.60224	1.22589	3.13465	4.86806	2.49001
171.6	0	0.695701	2.45967	3.43651	4.20309	1.28281	1.7771	1.18983	1.77485	3.60224	1.22589	3.13465	4.86806	2.47087
171.7	0	0.695701	2.45967	3.43651	4.20309	1.28281	1.7771	1.18983	1.77485	3.60224	1.22589	3.13465	4.86806	2.47087
171.8	0	0.695701	2.45967	3.43651	4.20309	1.28281	1.7771	1.18983	1.77485	3.60224	1.22589	3.13465	4.86806	2.47087
171.9	0	1.12178	2.45967	3.43651	4.20309	1.28281	1.7771	0.66	1.77485	3.60224	1.22589	3.13465	4.86806	2.47087
172	0	0.88	2.45967	3.3	4.20309	1.28281	1.7771	0.66	1.77485	3.60224	1.22589	3.13465	4.86806	2.46222
172.1	0	2.24357	1.33821	3.3	4.20309	1.28281	1.7771	0.66	1.77485	3.60224	1.22589	3.13465	4.86806	2.4307
172.2	0	0.491935	1.33821	3.3	4.20309	1.28281	1.7771	0.66	1.77485	3.60224	1.22589	3.13465	4.86806	2.45087
172.3	0	0.44	1.99218	3.3	4.20309	1.28281	1.7771	1.36062	1.77485	3.60224	1.22589	3.13465	4.86806	2.3049
172.4	0	0.793221	1.99218	3.3	4.20309	1.28281	1.7771	1.36062	1.77485	3.60224	1.22589	3.13465	4.86806	2.41346
172.5	0	0.793221	1.99218	3.3	4.20309	1.28281	1.7771	1.36062	1.77485	3.60224	1.22589	3.13465	4.86806	2.44289
172.6	0	0.793221	1.7737	3.3	4.20309	1.28281	1.7771	1.36062	1.77485	3.60224	1.22589	3.13465	4.86806	2.44289
172.7	0	0.793221	1.18474	3.3	4.7236	1.28281	1.7771	0.33	1.77485	2.814	1.22589	3.13465	4.86806	2.42469
172.8	0	0.695701	1.18474	3.3	4.7236	1.28281	1.7771	0.33	1.77485	2.814	1.22589	3.13465	4.86806	2.26741
172.9	0	0.695701	1.18474	3.3	4.7236	1.28281	1.18983	1.04355	1.77485	2.814	1.22589	3.13465	4.86806	2.25928
173	0	0.695701	1.18474	2.86845	4.7236	1.28281	1.18983	1.04355	1.77485	2.814	1.22589	3.13465	4.86806	2.26981
173.1	0	0.793221	1.18474	2.9598	4.7236	1.28281	1.18983	1.04355	1.77485	2.814	1.22589	3.13465	4.86806	2.23384
173.2	0	0.793221	1.18474	2.9598	4.7236	1.28281	1.18983	1.04355	1.77485	2.814	1.22589	3.13465	4.86806	2.24958
173.3	0	0.793221	1.18474	3.4224	4.7236	1.28281	1.18983	1.04355	1.77485	2.814	1.22589	3.13465	4.86806	2.24958
173.4	0	0.793221	1.98	3.4224	4.7236	1.28281	1.18983	1.04355	2.43403	2.814	1.22589	3.13465	4.86806	2.28813
173.5	0	0.793221	1.98	3.58134	4.7236	1.28281	1.18983	1.04355	2.43403	2.814	1.22589	3.13465	4.86806	2.40934
173.6	0	0.793221	1.98	3.58134	4.7236	1.28281	1.18983	1.04355	2.43403	2.814	1.22589	3.13465	4.86806	2.42258
173.7	0	0.695701	1.98	3.58134	4.7236	1.28281	1.18983	1.04355	2.43403	2.814	1.22589	3.13465	4.86806	2.42258
173.8	0	0.88	1.55563	3.78502	4.7236	1.28281	1.18983	1.04355	2.43403	2.814	1.22589	3.13465	4.86806	2.41445
173.9	0	0.88	1.55563	3.78502	4.7236	1.28281	1.18983	1.04355	2.43403	2.814	1.22589	3.13465	4.86806	2.41142
174	0	0.793221	1.55563	3.78502	4.7236	1.28281	1.18983	1.04355	2.43403	2.814	1.22589	3.13465	4.86806	2.41142
174.1	0	0.793221	1.55563	3.78502	4.7236	1.28281	1.18983	1.18983	2.43403	2.814	1.22589	3.13465	4.86806	2.40419
174.2	0	0.793221	1.55563	3.78502	3.20325	1.28281	1.18983	1.18983	2.43403	2.814	1.22589	3.13465	4.86806	2.41638
174.3	0	0.88	1.55563	3.78502	3.20325	1.28281	1.18983	1.18983	2.43403	2.814	1.22589	3.13465	4.86806	2.28969
174.4	0	0.88	1.55563	3.58134	3.20325	1.28281	1.18983	1.04355	2.43403	2.814	1.22589	3.13465	4.86806	2.29692
174.5	0	0.907083	1.55563	3.58134	3.20325	1.28281	1.18983	1.04355	2.43403	2.814	1.22589	3.13465	4.86806	2.26775
174.6	0	0.907083	1.55563	3.58134	3.36535	1.28281	1.18983	1.04355	2.43403	2.814	1.22589	3.13465	4.86806	2.27001
174.7	0	1.1	1.55563	3.58134	4.32231	1.28281	0.737902	1.04355	2.43403	2.814	1.22589	3.13465	4.86806	2.28352
174.8	0	1.1	1.55563	3.58134	4.01462	1.28281	0.737902	1.04355	2.43403	2.814	1.22589	3.13465	4.86806	2.34168
174.9	0	0.98387	1.55563	3.58134	4.01462	1.28281	0.737902	1.04355	2.43403	2.814	1.22589	3.13465	4.86806	2.31604
175	0	0.98387	1.55563	3.58134	3.36535	1.28281	0.737902	1.04355	2.43403	2.814	1.22589	3.13465	4.86806	2.30636
175.1	0	0.695701	1.12178	3.4224	3.36535	1.28281	0.737902	1.04355	2.43403	2.814	1.22589	3.13465	4.86806	2.25226
175.2	0	0.491935	1.12178	3.27054	3.47851	1.28281	0.737902	1.04355	2.43403	2.814	1.22589	3.13465	4.86806	2.17884
175.3	0	0.311127	1.12178	3.27054	2.99232	1.28281	0.737902	1.04355	2.43403	2.814	1.22589	3.13465	4.86806	2.15864
175.4	0	0.311127	1.12178	3.27054	2.99232	1.28281	0.737902	1.04355	2.43403	2.814	1.22589	3.13465	4.86806	2.10305
175.5	0	0.311127	1.12178	3.27054	2.99232	1.28281	0.737902	0.933381	2.43403	2.814	1.22589	3.13465	4.86806	2.10305
175.6	0	1.18474	1.32	3.12679	2.99232	1.28281	0.737902	0.933381	2.43403	2.814	1.22589	3.13465	4.86806	2.09387
175.7	0	1.18474	1.55563	3.27054	3.41532	1.28281	0.737902	0.933381	2.43403	2.814	1.22589	3.13465	4.86806	2.17121
175.8	0	0.491935	1.55563	3.27054	3.41532	1.28281	0.737902	0.933381	2.43403	2.814	1.22589	3.13465	4.86806	2.23808
175.9	0	0.491935	1.55563	3.27054	3.36535	1.28281	0.737902	0.933381	2.43403	2.814	1.22589	3.13465	4.86806	2.18034
176	0	0.491935	1.55563	3.27054	3.3292	1.28281	0.737902	0.933381	2.43403	2.47524	1.22589	3.13465	4.86806	2.17618
176.1	0	0.311127	1.55563	3.27054	3.3292	1.28281	0.737902	0.933381	2.43403	2.47524	1.22589	3.13465	4.86806	2.14494
176.2	0	0.311127	1.3914	3.27054	3.3292	1.28281	0.737902	0.933381	2.43403	2.47524	1.22589	3.13465	4.86806	2.12987
176.3	0	0.491935	1.3914	3.73352	3.3292	1.28281	0.737902	0.933381	2.43403	2.47524	1.22589	3.13465	4.86806	2.11618
176.4	0	0.491935	1.3914	3.73352	3.3292	1.28281	0.737902	0.933381	2.43403	2.47524	1.22589	3.13465	4.86806	2.16983
176.5	0	0.491935	1.3914	3.73352	3.3292	1.28281	0.737902	0.933381	2.43403	2.47524	1.22589	3.13465	4.86806	2.16983
176.6	0	0.491935	1.3914	3.73352	3.3292	1.28281	0.737902	0.933381	2.43403	2.47524	1.22589	3.13465	4.86806	2.16983
176.7	0	0.491935	1.3914	3.73352	3.3292	1.28281	0.737902	0.933381	3.77461	2.47524	1.22589	3.13465	4.86806	2.16983
176.8	0	0.793221	1.3914	3.73352	3.3292	1.28281	0.737902	0.933381	3.77461	2.47524	1.22589	3.13465	4.86806	2.28155
176.9	0	0.793221	1.3914	4.0566	3.3292	1.28281	0.737902	0.933381	3.77461	2.47524	1.22589	3.13465	4.86806	2.30666
177	0	0.793221	1.3914	4.0566	3.3292	1.28281	0.737902	0.933381	3.77461	2.47524	1.22589	3.13465	4.86806	2.33358
177.1	0	0.793221	1.3914	4.0566	3.79779	1.28281	0.737902	0.933381	3.77461	2.47524	1.22589	3.13465	4.86806	2.33358
177.2	0	0.793221	1.3914	4.0566	3.79779	1.28281	0.33	0.933381	3.77461	2.47524	1.22589	3.13465	4.86806	2.37263
177.3	0	0.907083	1.3914	4.0566	3.79779	1.28281	0.33	0.933381	3.77461	2.47524	1.22589	3.13465	4.86806	2.33864
177.4	0	1.3914	1.55563	4.0566	3.84213	1.28281	0.33	1.18983	3.77461	2.47524	1.22589	3.13465	4.86806	2.34813
177.5	0	0.491935	1.55563	4.09224	3.84213	1.28281	0.33	1.18983	3.77461	2.47524	1.22589	3.13465	4.86806	2.42724
177.6	0	1.12178	1.55563	4.09224	3.84213	1.28281	0.33	1.18983	3.77461	2.47524	1.22589	3.13465	4.86806	2.35525
177.7	0	1.12178	1.55563	4.09224	3.84213	1.28281	0.33	1.18983	4.28049	2.47524	1.22589	3.13465	4.86806	2.40774
177.8	0	1.60162	1.55563	4.09224	3.84213	1.28281	0.33	1.18983	4.28049	2.47524	1.22589	3.13465	4.86806	2.4499
177.9	0	1.32	2.21097	4.09224	3.36535	1.28281	0.33	1.18983	4.28049	2.47524	1.22589	3.13465	4.86806	2.48988
178	0	1.1	2.21097	4.09224	3.36535	1.28281	0.33	1.18983	4.28049	2.47524	1.22589	3.13465	4.86806	2.48129
178.1	0	1.1	2.21097	4.09224	3.36535	1.28281	0.33	1.18983	4.28049	2.47524	1.22589	3.13465	4.86806	2.46296
178.2	0	1.1	2.42	4.09224	3.36535	1.28281	0.33	1.04355	4.28049	2.47524	1.22589	3.13465	4.86806	2.46296
178.3	0	0.88	2.42	4.09224	3.3292	1.28281	0.33	1.04355	4.28049	2.47524	1.22589	3.13465	4.86806	2.46819
178.4	0	0.88	2.42	3.43651	3.3292	1.28281	0.33	1.04355	4.28049	2.47524	1.22589	3.13465	4.86806	2.44684
178.5	0	0.907083	2.0283	3.43651	3.3292	0.695701	0.33	1.04355	4.28049	2.47524	1.22589	3.13465	4.86806	2.3922
178.6	0	1.12178	1.32	3.43651	3.3292	0.695701	0.33	1.04355	4.28049	2.47524	1.22589	3.13465	4.86806	2.31289
178.7	0	1.12178	1.32	3.43651	3.3292	0.695701	0.33	1.04355	4.28049	2.47524	1.22589	3.13465	4.86806	2.27176
178.8	0	0.907083	1.32	3.43651	3.3292	0.695701	0.33	1.04355	4.28049	2.47524	1.22589	3.13465	4.86806	2.27176
178.9	0	0.907083	1.32	3.43651	3.3292	0.695701	0.33	1.04355	4.28049	2.47524	1.23762	3.13465	4.86806	2.25386
179	0	0.907083	1.32	3.43651	3.3292	0.695701	0.33	1.04355	4.28049	2.47524	1.23762	3.13465	4.86806	2.25484
179.1	0	0.907083	1.32	3.43651	3.3292	0.695701	0.33	1.04355	4.28049	2.47524	1.23762	3.13465	4.86806	2.25484
179.2	0	0.907083	1.32	3.60827	3.3292	1.28281	0.33	1.04355	4.28049	2.47524	1.23762	3.13465	4.86806	2.25484
179.3	0	0.907083	1.32	3.60827	3.3292	1.28281	0.33	1.04355	4.28049	2.47524	1.23762	3.13465	4.86806	2.31808
179.4	0	0.66	1.32	3.60827	3.3292	1.28281	0.46669	1.04355	4.28049	2.47524	1.23762	3.13465	4.86806	2.31808
179.5	0	0.22	1.67547	3.60827	3.3292	1.28281	0.46669	1.04355	4.28049	2.47524	1.23762	3.13465	4.86806	2.30888
179.6	0	0.22	1.67547	3.91699	3.3292	1.28281	0.46669	1.04355	4.28049	2.47524	1.23762	3.13465	4.86806	2.30184
179.7	0	0.22	1.67547	3.91699	3.3292	1.28281	0.46669	1.04355	4.28049	2.47524	1.23762	3.13465	4.86806	2.32756
179.8	0	0.22	1.67547	3.91699	3.3292	1.28281	0.46669	1.04355	4.28049	2.47524	1.23762	3.13465	4.86806	2.32756
179.9	0	0.22	1.67547	3.91699	3.3292	1.28281	0.46669	1.04355	4.28049	2.47524	1.23762	3.13465	4.86806	2.32756
180	0	0.22	1.67547	3.91699	3.3292	1.28281	0.46669	1.04355	4.28049	2.80371	1.23762	3.13465	4.86806	2.32756					Fin de primer ciclo
180.1	0	0.44	1.67547	3.91699	3.3292	1.28281	0.46669	1.04355	4.28049	2.80371	1.23762	3.13465	4.86806	2.35494
180.2	0	0.44	1.67547	3.91699	3.3292	1.28281	0.46669	1.04355	4.28049	2.80371	2.36783	3.13465	3.9796	2.37327
180.3	0	0.44	1.67547	3.91699	3.3292	1.28281	0.46669	1.04355	4.28049	2.80371	2.36783	3.61425	3.9796	2.39342
180.4	0	0.44	1.67547	3.91699	3.3292	1.28281	0.46669	1.04355	4.28049	2.80371	2.36783	3.61425	3.9796	2.43338
180.5	0	0.44	1.67547	3.74647	3.3292	1.28281	0.46669	1.04355	4.28049	2.80371	2.36783	3.61425	3.9796	2.43338
180.6	0	0.695701	1.67547	3.27054	3.3292	1.28281	0.46669	1.04355	4.28049	2.80371	2.36783	3.61425	3.9796	2.41917
180.7	0	0.695701	1.55563	3.27054	3.3292	1.28281	0.46669	1.04355	4.28049	2.80371	2.36783	3.61425	3.9796	2.40082
180.8	0	0.695701	1.55563	3.27054	3.3292	1.28281	0.46669	1.04355	4.28049	2.80371	2.36783	3.61425	3.9796	2.39083
180.9	0	0.695701	1.55563	3.27054	3.3292	1.28281	0.46669	1.04355	4.28049	2.80371	2.36783	3.61425	3.9796	2.39083
181	0	0.695701	1.55563	3.27054	3.3292	1.28281	0.46669	1.04355	4.28049	2.80371	2.36783	4.09414	3.9796	2.39083
181.1	0	0.695701	1.55563	3.27054	3.3292	1.28281	0.46669	1.04355	4.28049	2.80371	2.36783	4.09414	3.9796	2.43082
181.2	0	0.22	1.55563	3.27054	3.3292	1.28281	0.46669	1.04355	4.57739	2.80371	2.36783	4.09414	3.9796	2.43082
181.3	0	0.22	1.55563	3.27054	3.3292	1.28281	0.46669	1.04355	4.57739	2.80371	2.36783	4.09414	3.9796	2.41592
181.4	0	0.22	1.55563	3.11127	3.3292	1.28281	0.46669	1.04355	4.57739	2.80371	2.36783	4.09414	3.9796	2.41592
181.5	0	0.44	1.55563	3.11127	3.3292	1.28281	0.46669	1.04355	4.57739	2.80371	2.36783	3.8766	3.9796	2.40265
181.6	0	0.44	1.55563	3.11127	3.3292	1.28281	0.46669	1.04355	4.57739	2.80371	2.36783	3.8766	3.9796	2.40286
181.7	0	0.311127	1.55563	3.11127	3.3292	1.28281	0.46669	1.04355	4.57739	2.80371	2.36783	3.8766	3.9796	2.40286
181.8	0	0.311127	1.55563	3.11127	3.3292	1.28281	0.46669	1.04355	4.57739	2.80371	2.36783	3.8766	3.9796	2.39212
181.9	0	0.491935	1.55563	3.11127	3.3292	1.28281	0.46669	1.04355	4.57739	2.80371	2.36783	3.8766	3.9796	2.39212
182	0	0.491935	1.55563	3.11127	3.3292	1.28281	0.46669	1.04355	4.57739	2.80371	2.36783	3.8766	3.9796	2.40718
182.1	0	0.311127	1.55563	3.11127	3.3292	1.28281	0.46669	1.04355	4.57739	2.80371	2.36783	3.04105	3.9796	2.40718
182.2	0	0.311127	1.55563	3.11127	3.3292	1.28281	0.46669	1.04355	4.57739	2.80371	2.36783	3.36583	3.9796	2.32249
182.3	0	0.311127	1.55563	3.11127	3.3292	1.28281	0.46669	1.04355	4.57739	2.80371	2.36783	3.67766	3.9796	2.34955
182.4	0	0.311127	1.55563	3.11127	3.3292	1.28281	0.46669	1.04355	4.57739	2.80371	2.36783	3.4	3.9796	2.37554
182.5	0	0.311127	1.55563	3.27054	3.3292	1.28281	0.46669	1.04355	4.57739	2.80371	2.36783	3.4	3.9796	2.3524
182.6	0	0.311127	1.55563	3.27054	3.3292	1.28281	0.46669	1.04355	4.57739	2.80371	2.36783	3.67766	3.9796	2.36567
182.7	0	0.311127	1.55563	3.27054	3.3292	1.28281	0.46669	1.04355	4.57739	2.80371	2.36783	3.67766	3.9796	2.38881
182.8	0	0.311127	1.76	3.27054	3.3292	1.28281	0.46669	1.04355	4.57739	2.80371	2.36783	3.20755	3.9796	2.38881
182.9	0	0.311127	1.76	3.27054	3.3292	2.2	0.737902	1.04355	4.57739	2.80371	2.36783	3.67766	3.9796	2.36667
183	0	0.695701	1.76	3.27054	3.3292	1.55563	0.737902	1.04355	6.54224	2.80371	2.36783	3.67766	3.9796	2.50488
183.1	0	0.44	1.76	3.27054	3.3292	1.55563	0.737902	1.04355	6.54224	2.80371	2.36783	3.67766	3.9796	2.64696
183.2	0	0.44	1.76	3.27054	3.3292	1.3914	0.737902	1.04355	6.54224	2.80371	2.36783	3.67766	3.9796	2.62566
183.3	0	0.44	1.76	3.27054	3.3292	1.3914	0.737902	1.04355	6.54224	2.80371	2.36783	3.67766	3.9796	2.61197
183.4	0	0.695701	1.76	3.27054	3.3292	1.3914	0.737902	1.04355	6.54224	2.80371	2.36783	3.67766	3.9796	2.61197
183.5	0	0.695701	1.76	3.27054	3.3292	1.3914	0.737902	1.04355	6.54224	2.80371	2.36783	3.67766	3.9796	2.63328
183.6	0	0.933381	1.76	3.27054	3.3292	1.3914	0.737902	1.04355	6.54224	2.80371	2.36783	3.67766	3.9796	2.63328
183.7	0	0.933381	1.76	3.27054	3.3292	1.3914	0.737902	1.04355	6.54224	3.13465	2.36783	3.67766	3.9796	2.65308
183.8	0	0.695701	1.76	3.27054	3.3292	1.3914	0.737902	1.04355	6.54224	3.13465	2.36783	3.67766	3.9796	2.68066
183.9	0	0.695701	1.76	3.27054	3.3292	1.3914	0.737902	1.04355	6.54224	3.13465	2.36783	3.67766	3.9796	2.66086
184	0	0.695701	1.76	3.58134	3.3292	1.3914	0.737902	1.04355	6.54224	3.13465	2.36783	3.67766	3.9796	2.66086
184.1	0	0.98387	1.76	3.58134	3.3292	1.3914	0.737902	1.04355	6.54224	3.13465	2.36783	3.67766	3.9796	2.68676
184.2	0	0.98387	1.76	3.58134	3.3292	1.3914	0.737902	1.04355	6.54224	3.13465	2.36783	3.67766	3.9796	2.71077
184.3	0	1.1	1.76	3.58134	3.3292	1.3914	0.737902	1.04355	6.54224	3.13465	2.36783	3.67766	3.9796	2.71077
184.4	0	0.695701	1.76	3.58134	3.3292	1.3914	0.737902	1.04355	6.54224	3.13465	2.36783	3.67766	3.9796	2.72045
184.5	0	0.622254	1.76	3.58134	3.3292	1.3914	0.737902	1.04355	6.54224	3.13465	2.36783	3.67766	3.9796	2.68676
184.6	0	0.622254	1.76	3.58134	3.3292	1.3914	0.737902	1.04355	6.54224	3.4	2.36783	3.67766	3.9796	2.68064
184.7	0	1.33821	1.76	3.58134	3.3292	1.3914	0.737902	1.04355	6.54224	3.4	2.36783	3.67766	3.9796	2.70275
184.8	0	1.28281	1.76	3.58134	3.3292	1.3914	0.737902	1.04355	6.54224	3.4	2.36783	3.67766	3.9796	2.76241
184.9	0	1.28281	1.76	3.58134	3.3292	1.3914	0.737902	1.04355	6.54224	3.20755	2.36783	3.67766	3.9796	2.75779
185	0	1.28281	1.76	3.58134	3.3292	1.3914	0.737902	1.04355	6.54224	3.20755	2.36783	3.67766	3.9796	2.74176
185.1	0	0.793221	1.76	3.58134	3.3292	1.3914	0.737902	1.04355	6.54224	3.20755	2.36783	3.67766	3.9796	2.74176
185.2	0	0.793221	1.76	3.58134	3.3292	1.3914	0.737902	1.04355	6.54224	3.4	2.36783	3.67766	3.9796	2.70096
185.3	0	0.66	1.76	3.58134	3.3292	0.98387	0.737902	1.04355	6.54224	3.4	2.36783	3.67766	3.9796	2.717
185.4	0	0.695701	1.76	3.58134	3.3292	0.98387	0.737902	1.04355	6.54224	3.4	2.36783	3.67766	3.9796	2.67193
185.5	0	0.793221	1.76	3.58134	3.3292	0.98387	0.737902	1.04355	6.54224	3.4	2.36783	3.67766	3.9796	2.67491
185.6	0	0.793221	1.76	3.58134	3.3292	0.907083	0.737902	1.04355	6.54224	3.4	2.36783	3.67766	3.9796	2.68303
185.7	0	0.793221	1.76	3.58134	3.3292	0.907083	0.737902	1.04355	6.54224	3.4	2.36783	3.67766	3.9796	2.67664
185.8	0	0.695701	1.76	3.58134	3.3292	0.907083	0.737902	1.04355	6.54224	3.4	2.36783	3.67766	3.9796	2.67664
185.9	0	0.88	1.76	3.58134	3.74	0.907083	0.737902	1.04355	6.54224	3.4	2.36783	3.67766	3.9796	2.66851
186	0	0.88	1.76	3.4224	3.74	0.907083	0.737902	1.04355	6.54224	3.4	2.36783	3.67766	3.9796	2.7181
186.1	0	0.695701	1.76	3.4224	3.74	0.907083	0.737902	1.04355	6.54224	3.4	2.36783	3.67766	3.9796	2.70486
186.2	0	0.491935	1.76	3.43651	3.74	0.907083	0.737902	1.04355	6.54224	3.4	2.36783	3.67766	3.9796	2.6895
186.3	0	0.491935	1.76	3.43651	3.74	0.907083	0.737902	1.04355	6.54224	3.4	2.36783	3.67766	3.9796	2.67369
186.4	0	0.491935	1.76	3.43651	3.74	0.907083	0.737902	1.04355	6.54224	3.4	2.36783	3.67766	3.9796	2.67369
186.5	0	0.44	1.76	3.43651	4.20309	0.907083	0.737902	1.04355	6.54224	3.61425	2.36783	3.67766	3.9796	2.67369
186.6	0	0.44	1.76	3.43651	4.20309	0.907083	0.737902	1.04355	6.54224	3.61425	2.36783	3.67766	3.9796	2.72581
186.7	0	0.44	1.76	3.43651	4.20309	0.907083	0.737902	1.04355	6.54224	3.61425	2.36783	3.67766	3.9796	2.72581
186.8	0	0.793221	1.54	3.43651	4.20309	0.907083	0.737902	1.04355	6.54224	3.72839	2.36783	3.67766	3.9796	2.72581
186.9	0	0.793221	1.54	3.43651	4.20309	0.907083	0.737902	1.68268	6.54224	3.72839	2.36783	3.67766	3.9796	2.74642
187	0	0.793221	1.60162	3.43651	4.20309	0.907083	0.737902	1.68268	6.54224	3.72839	2.36783	3.67766	3.9796	2.79968
187.1	0	0.793221	1.60162	3.43651	4.20309	0.907083	0.737902	1.68268	6.54224	3.98323	2.36783	3.67766	3.9796	2.80482
187.2	0	0.793221	1.60162	3.43651	4.20309	0.907083	0.737902	1.68268	6.54224	3.98323	2.36783	3.67766	3.9796	2.82606
187.3	0	0.793221	1.40869	3.43651	4.20309	0.907083	0.737902	1.04355	6.54224	3.98323	2.36783	3.67766	3.9796	2.82606
187.4	0	0.933381	1.40869	3.43651	4.20309	0.907083	1.4758	1.04355	6.54224	3.72839	2.36783	3.67766	3.9796	2.75672
187.5	0	0.66	1.1	3.43651	4.20309	0.907083	1.4758	1.04355	6.54224	3.72839	2.36783	3.67766	3.9796	2.80865
187.6	0	0.66	1.1	3.43651	4.20309	0.907083	1.4758	1.04355	6.54224	3.72839	2.36783	3.67766	3.9796	2.76015
187.7	0	0.66	1.55563	3.43651	4.23178	0.907083	1.4758	1.04355	6.54224	3.72839	2.36783	3.67766	3.9796	2.76015
187.8	0	1.1	1.4758	3.43651	4.48714	0.907083	1.4758	1.04355	6.54224	3.72839	2.36783	3.67766	3.9796	2.80051
187.9	0	1.1	1.60162	3.43651	4.80487	0.907083	1.4758	1.04355	6.54224	3.72839	2.36783	3.67766	3.9796	2.8518
188	0	0.622254	1.60162	3.43651	4.80487	0.907083	1.4758	1.04355	6.54224	3.48811	2.36783	3.67766	3.9796	2.88876
188.1	0	0.622254	1.60162	3.43651	4.0566	0.907083	1.4758	1.04355	6.54224	3.48811	2.36783	3.67766	3.9796	2.82893
188.2	0	0.933381	1.60162	3.43651	4.0566	0.907083	1.4758	1.04355	6.54224	3.48811	2.36783	3.67766	3.9796	2.76657
188.3	0	0.933381	1.60162	3.43651	4.0566	1.33821	1.4758	1.04355	6.54224	3.48811	2.36783	3.67766	3.9796	2.7925
188.4	0	0.44	2.24357	3.43651	4.0566	1.33821	1.4758	1.04355	6.54224	3.48811	2.36783	3.67766	3.9796	2.82843
188.5	0	1.12178	2.24357	3.43651	4.0566	1.33821	1.4758	1.04355	6.54224	3.48811	2.36783	3.67766	3.9796	2.84081
188.6	0	0.695701	2.24357	3.43651	4.0566	1.33821	1.4758	1.04355	6.54224	3.48811	2.36783	3.67766	3.9796	2.89762
188.7	0	0.22	2.24357	3.43651	4.0566	1.33821	1.4758	1.04355	6.54224	3.48811	2.36783	3.67766	3.9796	2.86211
188.8	0	0.22	2.24357	3.43651	4.0566	1.33821	1.4758	1.04355	6.54224	3.48811	2.36783	3.67766	3.9796	2.82247
188.9	0	0.22	2.24357	3.43651	4.0566	1.33821	1.4758	1.04355	5.24802	3.48811	2.36783	3.67766	3.9796	2.82247
189	0	0.22	1.58644	3.43651	4.0566	1.33821	1.4758	1.04355	3.60224	3.48811	2.36783	3.67766	3.9796	2.71462
189.1	0	0.22	1.58644	3.43651	4.0566	1.33821	1.4758	1.04355	3.60224	3.48811	2.36783	3.67766	3.9796	2.52271
189.2	0	0.22	1.81417	3.43651	4.01462	1.33821	1.4758	1.04355	3.60224	3.48811	2.36783	3.67766	3.9796	2.52271
189.3	0	0.22	1.7737	3.43651	4.01462	1.33821	1.4758	1.04355	3.60224	3.48811	2.36783	3.67766	3.9796	2.53819
189.4	0	0.22	1.7737	3.58134	4.01462	1.33821	1.4758	1.04355	3.60224	3.48811	2.36783	3.67766	3.9796	2.53482
189.5	0	0.22	1.7737	3.58134	4.01462	1.33821	1.4758	1.04355	3.60224	3.48811	2.36783	3.67766	3.9796	2.54689
189.6	0	0.491935	1.7737	3.58134	4.01462	1.33821	1.4758	1.04355	3.60224	3.48811	2.36783	3.67766	3.9796	2.54689
189.7	0	0.491935	1.7737	3.73352	3.76579	1.33821	1.4758	1.04355	3.60224	3.48811	2.36783	3.67766	3.9796	2.56955
189.8	0	0.695701	1.7737	3.73352	3.76579	1.33821	1.4758	1.04355	3.60224	3.48811	2.36783	3.67766	3.9796	2.5615
189.9	0	0.491935	1.7737	3.73352	3.76579	1.33821	1.4758	1.04355	3.60224	3.48811	2.36783	3.67766	3.9796	2.57848
190	0	0.491935	1.7737	3.73352	3.76579	1.33821	1.4758	1.04355	3.60224	3.48811	2.36783	3.67766	3.9796	2.5615
190.1	0	0.22	1.7737	3.73352	3.76579	1.33821	1.4758	0.99	3.60224	3.48811	2.36783	3.67766	3.9796	2.5615
190.2	0	0.22	1.7737	3.58134	3.76579	1.33821	1.4758	0.99	3.60224	3.13465	2.36783	3.67766	3.9796	2.53437
190.3	0	0.22	1.7737	3.91699	3.76579	1.33821	1.4758	0.99	3.60224	3.13465	2.36783	3.67766	3.9796	2.49223
190.4	0	1.28281	1.7737	3.91699	4.0566	1.33821	1.4758	0.99	3.60224	3.13465	2.36783	3.67766	3.9796	2.5202
190.5	0	1.58644	1.4758	3.91699	4.0566	1.33821	1.4758	0.99	3.60224	3.13465	2.36783	3.67766	3.9796	2.63301
190.6	0	0.98387	1.40869	3.91699	4.0566	1.33821	1.4758	0.99	3.60224	2.92479	2.36783	3.67766	3.9796	2.63348
190.7	0	0.793221	1.40869	3.91699	4.0566	1.33821	1.4758	0.99	3.60224	2.92479	2.36783	3.67766	3.9796	2.56019
190.8	0	1.1	1.40869	3.91699	4.0566	1.33821	1.4758	0.99	3.60224	2.15035	2.36783	3.67766	3.9796	2.5443
190.9	0	1.71825	1.55563	3.91699	4.0566	1.33821	1.4758	0.737902	3.24785	1.90066	2.36783	3.67766	3.9796	2.50533
191	0	0.793221	1.55563	3.91699	4.0566	1.33821	1.4758	0.737902	3.24785	1.14039	2.36783	3.67766	3.9796	2.49775
191.1	0	0.793221	2.36947	3.43651	4.0566	1.33821	1.4758	0.737902	3.24785	1.40186	2.36783	3.67766	3.9796	2.35731
191.2	0	0.491935	2.36947	3.43651	4.27163	1.33821	1.4758	0.737902	3.24785	1.40186	2.36783	3.67766	3.9796	2.40688
191.3	0	0.622254	2.50839	3.27054	4.27163	1.33821	1.4758	0.737902	3.24785	1.40186	2.36783	3.67766	3.9796	2.39969
191.4	0	0.622254	2.7828	3.12679	3.79779	1.33821	1.4758	0.737902	3.24785	2.47524	2.36783	3.67766	3.9796	2.40829
191.5	0	0.44	2.7828	3.12679	3.79779	1.33821	1.4758	0.737902	3.24785	2.47524	2.36783	3.67766	3.9796	2.46914
191.6	0	0.44	2.36947	3.12679	3.79779	1.33821	1.4758	0.737902	3.24785	2.84972	2.36783	3.67766	3.9796	2.45396
191.7	0	0.44	1.67547	3.12679	3.79779	1.33821	1.4758	0.737902	3.24785	2.90496	2.36783	3.67766	3.9796	2.45072
191.8	0	0.793221	1.67547	3.43651	3.79779	1.33821	1.4758	0.737902	3.24785	2.90496	2.36783	3.67766	3.9796	2.39749
191.9	0	0.793221	1.67547	3.74647	3.79779	1.33821	1.4758	0.737902	3.24785	2.90496	2.36783	3.67766	3.9796	2.45273
192	0	0.66	1.67547	4.20309	3.79779	1.33821	1.4758	0.737902	3.24785	2.90496	2.36783	3.67766	3.9796	2.47856
192.1	0	0.793221	1.67547	4.20309	3.79779	1.33821	1.4758	0.737902	3.24785	2.90496	2.36783	3.67766	3.9796	2.50551
192.2	0	0.622254	1.67547	4.20309	3.79779	1.33821	1.4758	0.737902	3.24785	2.84972	2.36783	3.67766	3.9796	2.51662
192.3	0	0.622254	1.67547	4.20309	3.79779	1.33821	1.4758	0.737902	3.24785	2.40416	2.36783	3.67766	3.9796	2.49776
192.4	0	0.793221	1.67547	3.60827	3.79779	1.33821	1.4758	0.737902	3.24785	2.40416	2.36783	3.67766	3.9796	2.46063
192.5	0	0.907083	1.67547	3.60827	3.79779	1.33821	1.4758	0.737902	3.24785	2.40416	2.36783	3.67766	3.9796	2.42531
192.6	0	0.933381	1.67547	3.78502	3.79779	1.33821	1.4758	0.737902	3.24785	2.21653	2.36783	3.67766	3.9796	2.4348
192.7	0	0.933381	1.67547	3.78502	3.79779	1.33821	1.4758	0.737902	3.24785	1.73367	2.36783	3.67766	3.9796	2.43609
192.8	0	0.933381	1.67547	3.78502	3.79779	1.33821	1.4758	0.737902	3.24785	1.73367	2.36783	3.67766	3.9796	2.39585
192.9	0	0.22	1.67547	3.78502	3.79779	1.33821	1.4758	0.737902	3.24785	1.73367	2.36783	3.67766	3.9796	2.39585
193	0	0.44	1.67547	4.53008	3.79779	1.33821	1.4758	0.737902	3.24785	1.73367	2.36783	3.67766	3.9796	2.3364
193.1	0	0.98387	1.67547	4.53008	3.79779	1.33821	1.4758	0.737902	3.24785	1.73367	2.36783	3.67766	3.9796	2.41682
193.2	0	0.622254	1.67547	4.53008	3.79779	1.33821	1.4758	0.737902	3.24785	1.73367	2.36783	3.67766	3.9796	2.46214
193.3	0	0.66	1.67547	4.53008	3.79779	1.33821	1.4758	0.737902	3.24785	1.73367	2.36783	3.67766	3.9796	2.43201
193.4	0	0	1.67547	4.53008	3.79779	1.33821	1.4758	0.737902	3.24785	1.73367	2.36783	3.67766	3.9796	2.43515
193.5	0	1.32	1.67547	4.53008	4.01462	1.33821	1.4758	0.737902	3.24785	1.73367	2.36783	3.67766	3.9796	2.38015
193.6	0	1.54	1.67547	3.60827	4.01462	1.33821	1.4758	0.737902	3.24785	1.73367	2.36783	3.67766	3.9796	2.50822
193.7	0	0.695701	1.87968	3.96611	4.01462	1.33821	1.4758	0.737902	3.24785	1.73367	2.36783	3.67766	3.9796	2.44974
193.8	0	0.933381	1.87968	3.96611	4.01462	1.33821	1.4758	0.737902	3.24785	1.73367	2.36783	3.67766	3.9796	2.42622
193.9	0	0.793221	1.87968	3.96611	4.01462	1.33821	1.4758	0.737902	3.24785	1.73367	2.36783	3.67766	3.9796	2.44603
194	0	0.311127	1.87968	3.96611	4.01462	1.33821	1.4758	0.737902	3.24785	1.73367	2.36783	3.67766	3.9796	2.43435
194.1	0	0.22	1.87968	3.96611	4.01462	1.33821	1.4758	0.737902	3.24785	1.73367	2.36783	3.67766	3.9796	2.39417
194.2	0	0.22	1.87968	3.96611	4.01462	1.33821	1.4758	0.737902	3.24785	1.73367	2.36783	3.67766	3.9796	2.38658
194.3	0	0.22	1.87968	3.96611	4.01462	1.33821	1.4758	0.737902	3.24785	1.73367	2.36783	3.67766	3.9796	2.38658
194.4	0	0.44	1.87968	3.96611	4.01462	1.33821	1.4758	0.737902	3.24785	1.73367	2.36783	3.67766	3.9796	2.38658
194.5	0	0.44	1.87968	3.96611	4.01462	1.33821	1.4758	0.737902	3.24785	1.73367	2.36783	3.67766	3.9796	2.40491
194.6	0	0.44	1.87968	3.96611	4.01462	1.33821	1.4758	0.737902	3.24785	1.73367	2.36783	3.67766	3.9796	2.40491
194.7	0	0.44	1.87968	3.96611	4.01462	1.33821	1.4758	0.737902	3.24785	1.73367	2.36783	3.67766	3.9796	2.40491
194.8	0	0.622254	1.87968	3.96611	4.01462	1.33821	1.4758	0.737902	3.24785	1.73367	2.36783	3.67766	3.9796	2.40491
194.9	0	0.98387	2.36947	3.96611	4.01462	1.33821	1.4758	0.737902	3.24785	1.73367	2.36783	3.67766	3.9796	2.4201
195	0	0.98387	2.36947	3.96611	4.01462	1.33821	1.4758	0.737902	3.24785	1.73367	2.36783	3.67766	3.9796	2.49105
195.1	0	0.98387	2.36947	3.96611	4.01462	1.33821	1.4758	0.737902	3.24785	1.73367	2.36783	3.67766	3.9796	2.49105
195.2	0	0.907083	2.36947	3.96611	4.01462	1.33821	1.4758	0.737902	3.24785	1.73367	2.36783	3.67766	3.9796	2.49105
195.3	0	0.695701	2.36947	3.96611	4.01462	1.33821	1.4758	0.737902	3.24785	1.73367	2.36783	3.67766	3.9796	2.48465
195.4	0	0.44	2.36947	3.96611	4.01462	1.33821	1.4758	0.737902	3.24785	1.73367	2.36783	3.67766	3.9796	2.46703
195.5	0	0.622254	2.36947	3.96611	4.01462	1.33821	1.4758	0.737902	3.24785	1.73367	2.36783	3.67766	3.9796	2.44573
195.6	0	0.622254	2.36947	3.96611	4.01462	1.33821	1.4758	0.737902	3.24785	1.73367	2.36783	3.67766	3.9796	2.46091
195.7	0	0.622254	2.36947	3.96611	4.01462	1.33821	1.4758	0.737902	3.24785	1.73367	2.36783	3.67766	3.9796	2.46091
195.8	0	0.622254	2.0283	3.96611	4.01462	1.33821	1.4758	0.737902	3.24785	1.52053	2.36783	3.67766	3.9796	2.46091
195.9	0	0.622254	1.71825	3.96611	4.01462	1.33821	1.4758	0.737902	3.24785	1.52053	2.36783	3.67766	3.9796	2.41472
196	0	0.622254	1.71825	3.96611	4.01462	1.33821	1.4758	0.737902	3.24785	1.52053	2.36783	3.67766	3.9796	2.38888
196.1	0	0.622254	1.87968	3.96611	4.01462	1.33821	1.4758	0.737902	3.24785	1.52053	2.36783	3.67766	3.9796	2.38888
196.2	0	0.98387	1.87968	3.96611	4.01462	1.33821	1.4758	0.737902	3.24785	1.52053	2.36783	3.67766	3.9796	2.40234
196.3	0	0.98387	1.87968	3.96611	4.01462	1.33821	1.4758	0.737902	3.24785	1.52053	2.36783	3.67766	3.9796	2.43247
196.4	0	1.18474	1.87968	3.96611	4.01462	1.33821	1.4758	0.737902	3.24785	1.52053	2.36783	3.67766	3.9796	2.43247
196.5	0	1.18474	1.87968	3.91699	4.01462	1.33821	1.4758	0.737902	3.24785	1.52053	2.36783	3.67766	3.9796	2.44921
196.6	0	1.18474	1.87968	3.91699	4.01462	1.33821	1.4758	0.737902	3.24785	1.52053	2.36783	3.67766	3.9796	2.44512
196.7	0	1.18474	1.87968	3.91699	4.01462	1.33821	1.4758	0.737902	3.24785	1.52053	2.36783	3.67766	3.9796	2.44512
196.8	0	1.18474	1.87968	3.91699	4.01462	1.33821	1.4758	0.737902	3.24785	1.52053	2.36783	3.67766	3.9796	2.44512
196.9	0	1.18474	1.87968	3.91699	4.01462	1.33821	1.4758	0.737902	3.24785	1.52053	2.36783	3.67766	3.9796	2.44512
197	0	1.3914	1.87968	3.91699	4.01462	1.33821	1.4758	0.737902	3.24785	1.08853	2.36783	3.67766	3.9796	2.44512
197.1	0	1.3914	1.87968	3.91699	4.01462	1.33821	1.4758	0.737902	3.24785	1.08853	2.36783	3.67766	3.9796	2.42634
197.2	0	1.3914	1.87968	3.8922	4.01462	1.33821	1.4758	0.737902	3.24785	1.08853	2.36783	3.67766	3.9796	2.42634
197.3	0	1.58644	1.87968	3.8922	4.01462	1.33821	1.4758	0.737902	3.24785	1.08853	2.36783	3.67766	3.9796	2.42427
197.4	0	1.58644	1.87968	3.8922	4.01462	1.33821	1.4758	0.737902	3.24785	1.08853	2.36783	3.67766	3.9796	2.44053
197.5	0	1.58644	1.87968	3.8922	4.01462	1.33821	1.4758	0.737902	3.24785	1.08853	2.36783	3.67766	3.9796	2.44053
197.6	0	1.58644	1.87968	3.8922	4.01462	1.33821	1.4758	0.737902	3.24785	1.08853	2.36783	3.67766	3.9796	2.44053
197.7	0	1.58644	1.87968	3.8922	3.98437	1.33821	1.4758	0.737902	3.24785	1.08853	2.36783	3.67766	3.9796	2.44053
197.8	0	1.58644	1.87968	3.8922	3.98437	1.33821	1.4758	0.737902	3.24785	1.08853	2.36783	3.67766	3.9796	2.43801
197.9	0	1.58644	1.87968	3.8922	3.98437	1.33821	1.4758	0.737902	3.24785	1.08853	2.36783	3.67766	3.9796	2.43801
198	0	1.58644	1.87968	4.36688	3.98437	1.33821	1.4758	0.737902	3.24785	1.08853	2.36783	3.67766	3.9796	2.43801
198.1	0	1.58644	1.87968	4.36688	3.98437	1.33821	1.4758	0.737902	3.24785	1.08853	2.36783	3.67766	3.9796	2.47756
198.2	0	1.58644	1.87968	4.36688	3.98437	1.33821	1.4758	0.737902	3.24785	1.08853	2.36783	3.67766	3.9796	2.47756
198.3	0	1.58644	1.87968	4.36688	3.98437	1.33821	1.4758	1.04355	3.24785	1.08853	2.36783	3.67766	3.9796	2.47756
198.4	0	1.58644	1.87968	4.36688	3.98437	1.33821	1.4758	1.04355	3.24785	1.08853	2.36783	3.67766	3.9796	2.50303
198.5	0	1.58644	1.87968	4.36688	3.98437	1.33821	1.4758	1.04355	3.24785	1.08853	2.36783	3.67766	3.9796	2.50303
198.6	0	1.58644	1.87968	4.67726	3.98437	1.33821	1.4758	1.04355	3.24785	1.08853	2.36783	3.67766	3.9796	2.50303
198.7	0	1.58644	1.87968	4.67726	3.98437	1.33821	1.4758	1.04355	3.24785	1.08853	2.36783	3.67766	3.9796	2.5289
198.8	0	1.58644	1.87968	4.67726	3.98437	1.33821	1.4758	1.04355	3.24785	1.07517	2.36783	3.67766	3.9796	2.5289
198.9	0	1.58644	2.24357	4.67726	3.98437	1.33821	1.4758	1.04355	3.24785	1.07517	2.36783	3.67766	3.9796	2.52779
199	0	1.58644	2.24357	4.82498	4.01462	1.33821	1.4758	1.04355	3.24785	1.07517	2.36783	3.67766	3.9796	2.55811
199.1	0	1.58644	2.24357	4.82498	4.01462	1.33821	1.4758	1.04355	3.24785	1.07517	2.36783	3.67766	3.9796	2.57294
199.2	0	1.58644	2.24357	4.82498	3.41532	1.33821	1.4758	1.04355	3.24785	1.07517	2.36783	3.67766	3.9796	2.57294
199.3	0	1.58644	2.24357	4.82498	3.41532	1.33821	1.4758	1.04355	3.24785	1.07517	2.36783	3.67766	3.9796	2.523
199.4	0	1.58644	2.24357	4.82498	3.41532	1.33821	1.4758	1.04355	3.24785	1.07517	2.36783	3.67766	3.9796	2.523
199.5	0	1.58644	2.24357	4.82498	3.41532	1.33821	1.4758	1.04355	3.24785	1.07517	2.36783	3.67766	3.9796	2.523
199.6	0	1.58644	2.24357	4.82498	3.41532	1.33821	1.4758	1.04355	3.24785	1.07517	2.36783	3.67766	3.9796	2.523
[truncated: 2,787 more rows]
